# Supplementary material for: T-bet+ CXCR3+ B cells drive hyperreactive B-T cell interactions in multiple sclerosis
Source: Cell Rep Med. 2025 Mar 18;6(3):102027. doi: 10.1016/j.xcrm.2025.102027 (PMC11970401; doi:10.1016/j.xcrm.2025.102027)
Supplement: Table S3. Signature genes of each B cell cluster based on scRNA-seq data, related to Figures 6 and S5, and Table S1 [file mmc2.xlsx]

## Sheet: 1 - IM MBC
method	external_gene_name	cluster	summary.AUC	summary.logFC
wilcox	TXNIP	1	0.701497
wilcox	HLA-DPB1	1	0.780688
wilcox	PLAC8	1	0.654295
wilcox	PLAAT4	1	0.663897
wilcox	SOCS1	1	0.655226
wilcox	RASGRP2	1	0.653208
wilcox	HLA-DPA1	1	0.656855
binom	LCN10	1		3.3054
binom	CNFN	1		2.67249
binom	CR1	1		4.0141
binom	IFIT1	1		2.67069

## Sheet: 2 - Naive B
method	external_gene_name	cluster	summary.AUC	summary.logFC
wilcox	TCL1A	2	0.888825
wilcox	CXCR4	2	0.716082
wilcox	HVCN1	2	0.684615
wilcox	IGHD	2	0.665503
wilcox	CD74	2	0.664354
wilcox	BACH2	2	0.721621
wilcox	HLA-DPB1	2	0.749007
wilcox	SELL	2	0.696754
wilcox	CALHM6	2	0.713026
wilcox	BTG1	2	0.720624
wilcox	SLAMF1	2	0.662627
wilcox	IL4R	2	0.659354
wilcox	PLAC8	2	0.684968
wilcox	HLA-DPA1	2	0.652539
binom	TCL1A	2		2.44663
binom	AL139020.1	2		3.69058
binom	PCDH9	2		2.54141
binom	TCL6	2		3.05818
binom	NT5E	2		2.19945
binom	CD200	2		3.10882
binom	GCNT1	2		4.59289
binom	SATB1	2		2.02523
binom	LCN10	2		3.80622
binom	SPRY1	2		4.44
binom	GCSAM	2		2.36953

## Sheet: 3 - MBC1
method	external_gene_name	cluster	summary.AUC	summary.logFC
wilcox	CCL22	3	0.864093
wilcox	HSP90AB1	3	0.789849
wilcox	CD24	3	0.778666
wilcox	ARHGAP24	3	0.756036
wilcox	SPIB	3	0.930659
wilcox	NIBAN3	3	0.92492
wilcox	TCF4	3	0.766088
wilcox	CD82	3	0.755095
wilcox	SYNGR2	3	0.894516
wilcox	EEF1A1	3	0.888214
wilcox	ACTB	3	0.96131
wilcox	PKM	3	0.726847
wilcox	PFN1	3	0.961735
wilcox	PPIA	3	0.95603
wilcox	MCOLN2	3	0.720137
wilcox	CFL1	3	0.949708
wilcox	EBI3	3	0.711707
wilcox	SEC61B	3	0.946566
wilcox	MS4A1	3	0.730058
wilcox	SNHG29	3	0.719988
wilcox	BCL2A1	3	0.737749
wilcox	SNRPD2	3	0.940482
wilcox	FABP5	3	0.714719
wilcox	RAN	3	0.741459
wilcox	SMS	3	0.737669
wilcox	BTF3	3	0.713698
wilcox	NPM1	3	0.933365
wilcox	RANBP1	3	0.737552
wilcox	CD58	3	0.727328
wilcox	ADAMTS6	3	0.712355
wilcox	REL	3	0.707583
wilcox	MIR155HG	3	0.705854
wilcox	BX571818.1	3	0.705964
wilcox	PFDN5	3	0.714403
wilcox	UCP2	3	0.842224
wilcox	SUMO2	3	0.919185
wilcox	ATP5MC2	3	0.708625
wilcox	HSPD1	3	0.703109
wilcox	PABPC1	3	0.838318
wilcox	HINT1	3	0.701445
wilcox	RACK1	3	0.714629
wilcox	MYL12B	3	0.911138
wilcox	BID	3	0.72162
wilcox	SLC25A5	3	0.908292
wilcox	RGS10	3	0.907061
wilcox	HNRNPA1	3	0.701677
wilcox	YBX1	3	0.697105
wilcox	ENO1	3	0.725502
wilcox	AL365205.1	3	0.898603
wilcox	TAGLN2	3	0.892828
wilcox	NME2	3	0.691876
wilcox	NHP2	3	0.71536
wilcox	ATP5F1E	3	0.692638
wilcox	SLC25A3	3	0.889932
wilcox	BRK1	3	0.889204
wilcox	EIF3L	3	0.687715
wilcox	ARPC1B	3	0.887093
wilcox	COMMD6	3	0.813045
wilcox	S100A10	3	0.878834
wilcox	MYL12A	3	0.887102
wilcox	LSM2	3	0.875293
wilcox	PTMA	3	0.691908
wilcox	PHB2	3	0.875698
wilcox	RHOA	3	0.685881
wilcox	MT-CO1	3	0.694876
wilcox	ARPC2	3	0.886398
wilcox	COX7C	3	0.687707
wilcox	ARPC3	3	0.88012
wilcox	MARCKS	3	0.694279
wilcox	LDHB	3	0.873769
wilcox	MICOS10	3	0.871922
wilcox	COTL1	3	0.876991
wilcox	CKB	3	0.693388
wilcox	TXN	3	0.866579
wilcox	HSP90AA1	3	0.686465
wilcox	PTRHD1	3	0.863173
wilcox	ZFAS1	3	0.801919
wilcox	GAS5	3	0.80041
wilcox	NAPSB	3	0.67715
wilcox	TOMM5	3	0.859457
wilcox	TGIF1	3	0.786345
wilcox	BANF1	3	0.858494
wilcox	SNRPE	3	0.699326
wilcox	RAC2	3	0.681211
wilcox	C1QBP	3	0.858831
wilcox	TMA7	3	0.682309
wilcox	CD40	3	0.676642
wilcox	SNRPG	3	0.863049
wilcox	TOMM6	3	0.67622
wilcox	CFLAR	3	0.687263
wilcox	EEF1B2	3	0.676742
wilcox	RHOG	3	0.853716
wilcox	S100A4	3	0.68383
wilcox	SH3BP5	3	0.684122
wilcox	TOMM22	3	0.845098
wilcox	PRDX1	3	0.85506
wilcox	EIF5A	3	0.850726
wilcox	CD83	3	0.691628
wilcox	KHDRBS2	3	0.671351
wilcox	GRHPR	3	0.841214
wilcox	H3-3A	3	0.670322
wilcox	TYW3	3	0.670784
wilcox	MIF	3	0.696299
wilcox	HSPE1	3	0.846428
wilcox	CCT2	3	0.689463
wilcox	CALM3	3	0.836149
wilcox	GPX4	3	0.670882
wilcox	SNHG8	3	0.839991
wilcox	TPI1	3	0.694029
wilcox	FAU	3	0.676811
wilcox	CCT6A	3	0.689616
wilcox	ARHGAP17	3	0.777247
wilcox	APEX1	3	0.839418
wilcox	PGAM1	3	0.666467
wilcox	SNRPF	3	0.669806
wilcox	ATP5MC3	3	0.68753
wilcox	ATP5PB	3	0.667228
wilcox	EIF4A1	3	0.665802
wilcox	DDT	3	0.669887
wilcox	NUTF2	3	0.827678
wilcox	EEF2	3	0.676142
wilcox	PPP4C	3	0.830281
wilcox	CCT3	3	0.6844
wilcox	COX6C	3	0.6855
wilcox	CAPZB	3	0.838453
wilcox	CLEC17A	3	0.667975
wilcox	TRAF4	3	0.680114
wilcox	NAP1L1	3	0.83982
wilcox	CHCHD2	3	0.684264
wilcox	ATP5MC1	3	0.827262
wilcox	IMPDH2	3	0.681216
wilcox	NIBAN1	3	0.671728
wilcox	SNRPD1	3	0.682215
wilcox	PGLS	3	0.830679
wilcox	PARK7	3	0.681416
wilcox	RBM3	3	0.834302
wilcox	GPSM3	3	0.762716
wilcox	FTH1	3	0.6655
wilcox	DCTPP1	3	0.677958
wilcox	NCL	3	0.659419
wilcox	EIF3E	3	0.661637
wilcox	C9orf16	3	0.660492
wilcox	DUSP2	3	0.65696
wilcox	CALM2	3	0.663179
wilcox	RSL1D1	3	0.679948
wilcox	SNRPB	3	0.814148
wilcox	ILF2	3	0.818223
wilcox	SRSF3	3	0.678787
wilcox	VDAC1	3	0.820509
wilcox	BCAS4	3	0.66032
wilcox	SRP14	3	0.658867
wilcox	PTPRC	3	0.76793
wilcox	GPX1	3	0.656929
wilcox	TNFRSF18	3	0.652644
wilcox	PSMA7	3	0.655285
wilcox	POLR2E	3	0.655658
wilcox	SLC25A6	3	0.663204
wilcox	EIF3F	3	0.656921
wilcox	MDFIC	3	0.668952
wilcox	TIGIT	3	0.666148
wilcox	CSK	3	0.814409
wilcox	NDUFAB1	3	0.674697
wilcox	LYN	3	0.754485
wilcox	H3-3B	3	0.82874
wilcox	HMGN2	3	0.818623
wilcox	RBX1	3	0.652577
wilcox	CRYZ	3	0.669204
wilcox	SIT1	3	0.806553
wilcox	FAM162A	3	0.806864
wilcox	SNX3	3	0.810499
wilcox	TOMM7	3	0.659669
wilcox	MYO1E	3	0.743909
wilcox	PPA1	3	0.670671
wilcox	ARHGAP25	3	0.751686
wilcox	ARPC5	3	0.820181
wilcox	LSM6	3	0.803645
wilcox	PSMB3	3	0.670582
wilcox	HIGD2A	3	0.654984
wilcox	PPP1R7	3	0.798729
wilcox	MPEG1	3	0.730676
wilcox	HNRNPA2B1	3	0.669449
wilcox	CCT5	3	0.669023
wilcox	SNRPD3	3	0.80385
wilcox	HMGN1	3	0.810903
wilcox	ATP5MF	3	0.669797
wilcox	POLR1D	3	0.808177
wilcox	NACA	3	0.660107
wilcox	UBE2I	3	0.809603
wilcox	STAT1	3	0.657714
wilcox	RHOF	3	0.802752
wilcox	TPM3	3	0.651984
wilcox	ANP32A	3	0.804254
wilcox	WDR1	3	0.796351
wilcox	CRIP1	3	0.666573
wilcox	CLTA	3	0.798144
wilcox	GRSF1	3	0.66444
wilcox	RFTN1	3	0.660845
wilcox	POLR2L	3	0.664607
wilcox	PRKDC	3	0.662776
wilcox	PSMB8	3	0.804586
wilcox	UQCRQ	3	0.664549
wilcox	RASA4	3	0.660175
wilcox	ADTRP	3	0.658
wilcox	PPM1G	3	0.662751
wilcox	MT-CYB	3	0.665063
wilcox	ATP5PF	3	0.664601
wilcox	NME1-NME2	3	0.787213
wilcox	EIF3M	3	0.795094
wilcox	EIF3D	3	0.791323
wilcox	MT-CO2	3	0.663277
wilcox	PDCD5	3	0.788119
wilcox	PA2G4	3	0.661206
wilcox	TMSB4X	3	0.744308
wilcox	BLK	3	0.741651
wilcox	HERPUD1	3	0.660062
wilcox	STMN1	3	0.659755
wilcox	ATP5F1B	3	0.660448
wilcox	GLRX3	3	0.777734
wilcox	DNAJC8	3	0.783266
wilcox	GNG8	3	0.742705
wilcox	TBCB	3	0.776953
wilcox	RILPL2	3	0.785099
wilcox	LIMD2	3	0.791921
wilcox	HNRNPDL	3	0.656935
wilcox	PTGES2	3	0.650424
wilcox	MRPL14	3	0.654997
wilcox	SERBP1	3	0.655886
wilcox	BAX	3	0.775214
wilcox	MRPL4	3	0.652909
wilcox	COX6A1	3	0.655291
wilcox	PAX5	3	0.724223
wilcox	IRF5	3	0.756036
wilcox	COX7B	3	0.650978
wilcox	IAH1	3	0.764453
wilcox	GTF2H5	3	0.778157
wilcox	ROMO1	3	0.650643
wilcox	BASP1	3	0.762519
wilcox	POLD4	3	0.724685
wilcox	MT-ND5	3	0.651337
wilcox	CCT4	3	0.770108
wilcox	PRMT1	3	0.765253
wilcox	ATP6V0E1	3	0.767036
wilcox	HNRNPC	3	0.774773
wilcox	PHB	3	0.75211
wilcox	IGFLR1	3	0.749171
wilcox	PSMA4	3	0.761502
wilcox	SLIRP	3	0.759907
wilcox	CYCS	3	0.754989
wilcox	CAP1	3	0.763788
wilcox	MRPL16	3	0.756504
wilcox	PLEK	3	0.761553
wilcox	TESPA1	3	0.689884
wilcox	CAT	3	0.751519
wilcox	CUTA	3	0.739757
wilcox	RUBCNL	3	0.709289
wilcox	RALA	3	0.743064
wilcox	MRPL12	3	0.755571
wilcox	CYC1	3	0.741546
wilcox	PARVB	3	0.741659
wilcox	DNAJA1	3	0.749922
wilcox	NUDC	3	0.740564
wilcox	PSMB5	3	0.75309
wilcox	SARNP	3	0.739745
wilcox	SH3BP1	3	0.724924
wilcox	NFATC1	3	0.690424
wilcox	MCM5	3	0.731479
wilcox	SWAP70	3	0.704939
wilcox	EIF3H	3	0.70464
wilcox	TOM1	3	0.679975
wilcox	HMGA1	3	0.741023
wilcox	RHOC	3	0.743274
wilcox	OLA1	3	0.744367
wilcox	NDUFAF8	3	0.75416
wilcox	RAB11A	3	0.744369
wilcox	U2AF1	3	0.743104
wilcox	PLEKHJ1	3	0.733097
wilcox	DANCR	3	0.736373
wilcox	U2AF1L5	3	0.742436
wilcox	FYTTD1	3	0.729104
wilcox	APOBEC3G	3	0.739641
wilcox	EIF1AX	3	0.732301
wilcox	AP1S1	3	0.730568
wilcox	AC139530.2	3	0.735851
wilcox	DEK	3	0.740361
wilcox	C11orf58	3	0.74737
wilcox	RNPS1	3	0.735739
wilcox	TMEM159	3	0.677922
wilcox	YWHAE	3	0.735183
wilcox	RAB11FIP1	3	0.685384
wilcox	CHCHD5	3	0.740387
wilcox	CD70	3	0.731234
wilcox	PSMA3	3	0.730114
wilcox	ARPC4	3	0.744701
wilcox	EIF4B	3	0.738527
wilcox	PKIG	3	0.739651
wilcox	DUT	3	0.727896
wilcox	CORO1B	3	0.737667
wilcox	NOB1	3	0.726383
wilcox	HADHA	3	0.725914
wilcox	WFDC21P	3	0.707901
wilcox	UNC119	3	0.722951
wilcox	U2AF1L4	3	0.72324
wilcox	SNRNP25	3	0.727919
wilcox	CHURC1	3	0.742239
wilcox	LTA	3	0.663281
wilcox	PDCD2	3	0.72178
wilcox	APBB1IP	3	0.680279
wilcox	ERGIC3	3	0.698991
wilcox	RRP7A	3	0.727138
wilcox	ZNF593	3	0.720717
wilcox	PDLIM2	3	0.665856
wilcox	MT-ND3	3	0.687801
wilcox	SEC13	3	0.705633
wilcox	PGD	3	0.72146
wilcox	HDAC1	3	0.723565
wilcox	CDC42	3	0.727295
wilcox	SNX8	3	0.718748
wilcox	IGHG2	3	0.722008
wilcox	CBX3	3	0.7233
wilcox	FCHSD2	3	0.674841
wilcox	RPIA	3	0.712421
wilcox	NDUFB6	3	0.716764
wilcox	NDUFV2	3	0.732425
wilcox	ARL2-SNX15	3	0.711419
wilcox	HNRNPK	3	0.721715
wilcox	POLE4	3	0.713974
wilcox	IFNGR1	3	0.673881
wilcox	CNR2	3	0.658949
wilcox	SLC50A1	3	0.703685
wilcox	ENSA	3	0.716719
wilcox	RAB4A	3	0.710923
wilcox	MOB1A	3	0.671879
wilcox	GNAI2	3	0.700231
wilcox	POLD2	3	0.70811
wilcox	MRPL39	3	0.708852
wilcox	KLF13	3	0.688853
wilcox	EIF2S3	3	0.712469
wilcox	CNPY3	3	0.67306
wilcox	PFDN6	3	0.706057
wilcox	SPINT2	3	0.691336
wilcox	ITPA	3	0.708876
wilcox	TUFM	3	0.693439
wilcox	TESC	3	0.709601
wilcox	PIM2	3	0.677084
wilcox	NINJ1	3	0.690944
wilcox	KRAS	3	0.700357
wilcox	ACAT2	3	0.713457
wilcox	XRN2	3	0.696169
wilcox	AKIRIN1	3	0.69559
wilcox	NCF2	3	0.694662
wilcox	RAB4B-EGLN2	3	0.663044
wilcox	CDC123	3	0.705231
wilcox	APPL1	3	0.701215
wilcox	VOPP1	3	0.700076
wilcox	HTT	3	0.653702
wilcox	BOLA3	3	0.698967
wilcox	MRPS35	3	0.700537
wilcox	PNP	3	0.699529
wilcox	SNHG16	3	0.694591
wilcox	CINP	3	0.692485
wilcox	UBE2D3	3	0.715032
wilcox	NUDT1	3	0.697114
wilcox	SSB	3	0.69845
wilcox	CD1C	3	0.654973
wilcox	RASSF2	3	0.698724
wilcox	LDHA	3	0.707943
wilcox	DCUN1D5	3	0.698429
wilcox	KHDRBS1	3	0.693736
wilcox	SMARCE1	3	0.699891
wilcox	NDUFS2	3	0.694088
wilcox	LGALS9	3	0.691608
wilcox	IL16	3	0.702902
wilcox	SYAP1	3	0.688635
wilcox	BZW1	3	0.69321
wilcox	NCKAP1L	3	0.660869
wilcox	GDI2	3	0.713047
wilcox	NONO	3	0.687945
wilcox	EIF4A2	3	0.695506
wilcox	MRPL3	3	0.68862
wilcox	ISOC2	3	0.687373
wilcox	POLR3K	3	0.693006
wilcox	CYB5B	3	0.695285
wilcox	HDAC2	3	0.684263
wilcox	YWHAH	3	0.687296
wilcox	DAP3	3	0.683911
wilcox	PMPCB	3	0.690348
wilcox	EXOSC7	3	0.682438
wilcox	RAB29	3	0.689473
wilcox	FXR1	3	0.683638
wilcox	BCCIP	3	0.687314
wilcox	NME3	3	0.672751
wilcox	TP53I11	3	0.677976
wilcox	CDC37	3	0.688978
wilcox	GSTZ1	3	0.682218
wilcox	HSPB1	3	0.658527
wilcox	NT5C	3	0.688223
wilcox	MT-RNR2	3	0.659848
wilcox	STAG3	3	0.685917
wilcox	TOP1	3	0.678871
wilcox	PABPC4	3	0.678163
wilcox	UTP18	3	0.680993
wilcox	CFAP97	3	0.680544
wilcox	PDHA1	3	0.682451
wilcox	CCDC167	3	0.684236
wilcox	EIF4E2	3	0.68735
wilcox	C20orf27	3	0.672244
wilcox	HNRNPAB	3	0.680706
wilcox	GRPEL1	3	0.67111
wilcox	RELB	3	0.672793
wilcox	C12orf45	3	0.676506
wilcox	MYD88	3	0.667533
wilcox	MRPS25	3	0.681137
wilcox	WDR18	3	0.671301
wilcox	CBX1	3	0.674824
wilcox	GMPS	3	0.672131
wilcox	EIF3C	3	0.673684
wilcox	MRPL24	3	0.671684
wilcox	PWP1	3	0.67634
wilcox	FDPS	3	0.674665
wilcox	HSPA4	3	0.671693
wilcox	IFT57	3	0.67289
wilcox	YIF1A	3	0.664006
wilcox	HDAC3	3	0.670154
wilcox	WDR77	3	0.675326
wilcox	VPS25	3	0.669616
wilcox	MYO1G	3	0.657414
wilcox	PAK2	3	0.682608
wilcox	BCL2L1	3	0.661058
wilcox	MRPS17	3	0.666514
wilcox	AATF	3	0.665898
wilcox	MACROH2A1	3	0.670164
wilcox	PRPF38A	3	0.668534
wilcox	KARS1	3	0.663659
wilcox	PDCD4	3	0.6789
wilcox	TAF7	3	0.670867
wilcox	UBLCP1	3	0.667119
wilcox	PPIF	3	0.659092
wilcox	POP5	3	0.67028
wilcox	GCSH	3	0.663067
wilcox	DDX27	3	0.66522
wilcox	AK2	3	0.669584
wilcox	AKIRIN2	3	0.674679
wilcox	TNFRSF13B	3	0.668236
wilcox	TMEM109	3	0.653169
wilcox	NDUFA13	3	0.660591
wilcox	SCNM1	3	0.665495
wilcox	PHF6	3	0.663182
wilcox	MRPS9	3	0.65982
wilcox	COMMD7	3	0.664044
wilcox	AP1M1	3	0.655779
wilcox	MTHFS	3	0.661942
wilcox	MT1X	3	0.669148
wilcox	ACTN4	3	0.657111
wilcox	ETF1	3	0.662448
wilcox	CISD1	3	0.664755
wilcox	MKNK2	3	0.653697
wilcox	EEF1E1-BLOC1S5	3	0.663151
wilcox	CIRBP	3	0.678202
wilcox	POP7	3	0.653648
wilcox	SNX1	3	0.657782
wilcox	CDKN2AIPNL	3	0.653156
wilcox	RAB8A	3	0.652542
wilcox	STIP1	3	0.654631
wilcox	ERAL1	3	0.653964
wilcox	CIAPIN1	3	0.651174
wilcox	TSFM	3	0.654457
wilcox	MAP4K1	3	0.657976
wilcox	LSM14A	3	0.660042
wilcox	MFAP1	3	0.658097
wilcox	UBALD2	3	0.651729
wilcox	EIF2S1	3	0.655913
wilcox	PDCD10	3	0.65823
wilcox	ACAT1	3	0.655771
wilcox	SNRPA	3	0.663748
wilcox	GINM1	3	0.6573
wilcox	NDUFV1	3	0.66173
wilcox	PPIG	3	0.658707
wilcox	PSIP1	3	0.663744
wilcox	REXO2	3	0.651461
wilcox	PPIH	3	0.654869
wilcox	EIF3J	3	0.656963
wilcox	TRMT10C	3	0.652971
wilcox	ADSS2	3	0.655817
wilcox	DENR	3	0.662964
wilcox	KRR1	3	0.654116
wilcox	MTPN	3	0.671128
wilcox	LSM8	3	0.668263
wilcox	ARHGAP4	3	0.66165
wilcox	ARPP19	3	0.650633
wilcox	ARL5A	3	0.661487
wilcox	CXorf21	3	0.654831
wilcox	ACYP2	3	0.653365
wilcox	PRKAR1A	3	0.650263
binom	CKB	3		4.67304
binom	CCDC28B	3		4.36975
binom	IGSF3	3		3.43024
binom	RHEX	3		2.71076
binom	SHISA3	3		3.71745
binom	WFDC21P	3		4.30965
binom	S100A14	3		2.8626
binom	ID2	3		4.29206
binom	NR4A3	3		2.56638
binom	FRMPD1	3		2.22674
binom	KIF26B	3		2.4923
binom	KALRN	3		2.27448
binom	TNFRSF18	3		2.53261
binom	SYT17	3		2.99769
binom	CCL17	3		2.71188
binom	GNG11	3		3.37745
binom	CRYM	3		3.86298
binom	TC2N	3		3.02661
binom	TLCD1	3		3.52722
binom	FSCN1	3		2.4153
binom	LTA	3		2.42369
binom	MPEG1	3		2.1181
binom	AC133065.1	3		5.05579
binom	AC104024.1	3		3.48604
binom	BCL2L1	3		2.22018
binom	TESPA1	3		2.02669
binom	DNASE1L3	3		3.26286
binom	PTGIR	3		4.3307
binom	CYBRD1	3		2.61973
binom	CMTM3	3		3.31316
binom	CXCL10	3		3.1264
binom	BYSL	3		4.01423
binom	CRIP2	3		3.41234
binom	AC010186.4	3		2.89587
binom	TRIP10	3		2.93498
binom	NRG4	3		3.39715
binom	ANKRD30BP2	3		2.26047
binom	HMGB3	3		3.62511
binom	JAML	3		3.59105
binom	TNFRSF4	3		2.91538
binom	MROCKI	3		3.51044
binom	BAIAP2	3		2.06289
binom	DBNDD2	3		4.4226
binom	LINC00158	3		3.35042
binom	CXCL9	3		2.71928
binom	ERICH3	3		2.90381
binom	AHR	3		2.18918
binom	PLK3	3		2.625
binom	DSCC1	3		2.46977
binom	FKBP5	3		2.03561
binom	TBC1D8	3		2.73639
binom	SYNPO	3		4.14609
binom	TYMS	3		2.56633
binom	SRM	3		2.33161
binom	PPM1J	3		3.31029
binom	UHRF1	3		2.30525
binom	IPCEF1	3		3.13212
binom	FXYD2	3		4.5886
binom	LINC02812	3		2.5331
binom	IPO4	3		2.99946
binom	LMNA	3		3.01351
binom	AL136295.4	3		3.42571
binom	LILRA4	3		3.23839
binom	FMNL3	3		2.56027
binom	MCM2	3		2.6041
binom	CPNE2	3		2.93992
binom	XXYLT1	3		3.72467
binom	ZNF295-AS1	3		2.60089
binom	SLC29A1	3		2.34485
binom	CCDC68	3		3.18257
binom	LINC01725	3		3.22587
binom	AL390719.1	3		2.26255
binom	EEF1AKMT4	3		2.68086
binom	LINC01619	3		3.67964
binom	IER3	3		3.25329
binom	GPR34	3		3.07118
binom	ECE2	3		2.63307
binom	AC008105.3	3		2.5444
binom	MYOM1	3		3.53625
binom	RPP40	3		3.79561
binom	LY86-AS1	3		2.04629
binom	RCC2	3		2.14086
binom	FNBP1L	3		2.43191
binom	IL4I1	3		3.62334
binom	AL606807.1	3		2.75252
binom	LCMT1-AS1	3		2.65454
binom	TMEM163	3		3.85369
binom	AP005329.3	3		3.36765
binom	POLR3G	3		3.2769
binom	DPCD	3		3.92898
binom	RAMP2	3		3.63157
binom	AC136475.3	3		3.88887
binom	ABAT	3		3.08668

## Sheet: 4 - MBC2
method	external_gene_name	cluster	summary.AUC	summary.logFC
wilcox	HLA-DQA1	4	0.958138
wilcox	SCIMP	4	0.688453
wilcox	HLA-DRA	4	0.7385
wilcox	HLA-DRB1	4	0.675059
wilcox	HLA-DQB1	4	0.677607
wilcox	ID3	4	0.849011
wilcox	CD74	4	0.661686
wilcox	HLA-DPB1	4	0.823386
wilcox	ARMH1	4	0.657243
wilcox	FCMR	4	0.679551
wilcox	HLA-DMB	4	0.672939
wilcox	HLA-DRB5	4	0.661299
wilcox	KLK1	4	0.74077
wilcox	PKIG	4	0.754932
wilcox	HLA-DOA	4	0.650143
wilcox	SERPINB1	4	0.745466
wilcox	COMMD6	4	0.723954
wilcox	LRMP	4	0.650051
wilcox	IRF8	4	0.741333
wilcox	ACP5	4	0.715364
wilcox	RAB31	4	0.698018
wilcox	IGHG1	4	0.678973
wilcox	LBH	4	0.697983
wilcox	BCAS4	4	0.673027
wilcox	IGHG3	4	0.664346
wilcox	LCK	4	0.652141
wilcox	GAS5	4	0.655944
wilcox	ZFP36L1	4	0.680923
wilcox	POLD4	4	0.659519
wilcox	TMSB4X	4	0.659107
wilcox	ARHGAP9	4	0.652775
binom	SYT1	4		2.68165
binom	APOC1	4		3.02552
binom	HOPX	4		2.35033
binom	ITGAX	4		2.56031
binom	TOX	4		2.35032
binom	GCNT1	4		4.42137
binom	HLA-DPB2	4		2.82747
binom	MAP2	4		2.01398
binom	AC090152.1	4		2.12146
binom	DHRS9	4		3.84611
binom	DNAJC5B	4		3.30445
binom	PRKCH	4		3.32508
binom	CTSW	4		2.55502
binom	AC087500.1	4		2.79061
binom	FUT7	4		3.26052
binom	CBR3	4		3.01434
binom	AL357992.1	4		2.00789
binom	P2RY11	4		3.39305
binom	SPNS3	4		3.81947
binom	AL807752.6	4		3.3502
binom	AC092723.3	4		2.1741
binom	IL4I1	4		2.81704
binom	ABCB1	4		3.81528
binom	ADARB1	4		3.30617
binom	ZBED2	4		3.16906
binom	PIGR	4		3.01774
binom	PTGS1	4		2.32004
binom	GCSAM	4		2.63613
binom	EGR2	4		2.93244
binom	RENBP	4		2.10051
binom	LYPD3	4		3.64546
binom	CRIP3	4		2.8799
binom	JAZF1-AS1	4		3.41761
binom	IL2RB	4		2.35011

## Sheet: 5 - PB1
method	external_gene_name	cluster	summary.AUC	summary.logFC
wilcox	JCHAIN	5	0.983652
wilcox	SSR4	5	0.982443
wilcox	MZB1	5	0.976287
wilcox	SEC11C	5	0.962853
wilcox	XBP1	5	0.953722
wilcox	HSP90B1	5	0.981268
wilcox	PPIB	5	0.952304
wilcox	CD79A	5	0.95134
wilcox	RABAC1	5	0.930697
wilcox	HSPA5	5	0.952576
wilcox	FKBP11	5	0.918769
wilcox	MYDGF	5	0.944817
wilcox	HLA-C	5	0.916336
wilcox	B2M	5	0.91605
wilcox	DERL3	5	0.908725
wilcox	TENT5C	5	0.885745
wilcox	SSR3	5	0.907697
wilcox	SDF2L1	5	0.913278
wilcox	PRDX4	5	0.921978
wilcox	ITM2C	5	0.891043
wilcox	PDIA4	5	0.917781
wilcox	PIM2	5	0.850097
wilcox	CD27	5	0.880477
wilcox	UBE2J1	5	0.895552
wilcox	P4HB	5	0.913453
wilcox	LMAN1	5	0.913094
wilcox	HM13	5	0.911587
wilcox	ZBP1	5	0.826122
wilcox	SPCS2	5	0.907141
wilcox	SELENOS	5	0.878696
wilcox	MANF	5	0.885528
wilcox	TMEM59	5	0.876565
wilcox	SEC61G	5	0.898762
wilcox	CYBA	5	0.877224
wilcox	FKBP2	5	0.893695
wilcox	KDELR2	5	0.887872
wilcox	ELL2	5	0.857875
wilcox	HLA-B	5	0.830482
wilcox	TXNDC11	5	0.872128
wilcox	RPN2	5	0.887604
wilcox	ANKRD36BP2	5	0.835791
wilcox	TMEM258	5	0.890817
wilcox	SSR2	5	0.824115
wilcox	DAD1	5	0.88717
wilcox	TRAM1	5	0.863327
wilcox	CALR	5	0.819655
wilcox	DNAJB9	5	0.836208
wilcox	SPCS3	5	0.875862
wilcox	LMAN2	5	0.878247
wilcox	RPN1	5	0.87605
wilcox	SELENOK	5	0.873256
wilcox	PDIA6	5	0.875511
wilcox	ERLEC1	5	0.847531
wilcox	TMBIM6	5	0.872688
wilcox	TMED10	5	0.847559
wilcox	ITM2B	5	0.825685
wilcox	IGLL5	5	0.803473
wilcox	TMED9	5	0.862649
wilcox	POU2AF1	5	0.84065
wilcox	NPC2	5	0.826364
wilcox	FTL	5	0.8615
wilcox	TXNDC5	5	0.827419
wilcox	CD59	5	0.785318
wilcox	ARF4	5	0.847997
wilcox	DNAJC3	5	0.838586
wilcox	SH3TC1	5	0.817421
wilcox	PRDM1	5	0.805242
wilcox	SERP1	5	0.825308
wilcox	OSTC	5	0.784273
wilcox	DERL1	5	0.816025
wilcox	HERPUD1	5	0.837399
wilcox	KDELR1	5	0.814083
wilcox	TMED2	5	0.829742
wilcox	SPCS1	5	0.834267
wilcox	ISG20	5	0.763697
wilcox	NUCB2	5	0.756983
wilcox	KLHL14	5	0.820753
wilcox	TMEM208	5	0.816761
wilcox	SUB1	5	0.771715
wilcox	SEC61A1	5	0.806156
wilcox	GMPPB	5	0.756525
wilcox	SLC44A1	5	0.790793
wilcox	HLA-A	5	0.766343
wilcox	SSR1	5	0.814665
wilcox	DDOST	5	0.812581
wilcox	SRGN	5	0.814711
wilcox	CRELD2	5	0.798686
wilcox	PRDX5	5	0.809292
wilcox	TPST2	5	0.776743
wilcox	AC135068.8	5	0.742374
wilcox	SEC14L1	5	0.752473
wilcox	MANEA	5	0.769481
wilcox	SRPRA	5	0.802708
wilcox	TECR	5	0.795127
wilcox	LRPAP1	5	0.777058
wilcox	NANS	5	0.784679
wilcox	ADA2	5	0.744657
wilcox	CUTA	5	0.747347
wilcox	IGKV3D-7	5	0.739294
wilcox	ALG5	5	0.771896
wilcox	SRPRB	5	0.73216
wilcox	ISCU	5	0.73941
wilcox	B4GALT3	5	0.734414
wilcox	CISD2	5	0.783258
wilcox	ARSA	5	0.755357
wilcox	AQP3	5	0.730883
wilcox	TXNDC15	5	0.755091
wilcox	CD38	5	0.769563
wilcox	DNAJB11	5	0.774735
wilcox	TNFRSF17	5	0.742303
wilcox	COPE	5	0.734751
wilcox	IGKC	5	0.736728
wilcox	OST4	5	0.953233
wilcox	SEC61B	5	0.781937
wilcox	CANX	5	0.732415
wilcox	TMEM156	5	0.728368
wilcox	PSAP	5	0.749398
wilcox	PREB	5	0.761358
wilcox	CCPG1	5	0.737671
wilcox	IGKV3OR2-268	5	0.72833
wilcox	SPATS2	5	0.719326
wilcox	ERGIC3	5	0.72409
wilcox	STT3A	5	0.71898
wilcox	SEC62	5	0.715789
wilcox	EDEM2	5	0.74033
wilcox	SLAMF7	5	0.742416
wilcox	HSPA13	5	0.717566
wilcox	PLD3	5	0.734835
wilcox	CHPF	5	0.713044
wilcox	SEC13	5	0.718886
wilcox	ARFGAP3	5	0.712463
wilcox	COX7A2	5	0.923302
wilcox	LIME1	5	0.742536
wilcox	SEL1L	5	0.710757
wilcox	MIF	5	0.758799
wilcox	CHCHD2	5	0.75801
wilcox	HCST	5	0.712238
wilcox	PLPP5	5	0.723267
wilcox	HDLBP	5	0.7112
wilcox	TMED5	5	0.74001
wilcox	RRBP1	5	0.739407
wilcox	CYTOR	5	0.711439
wilcox	REXO2	5	0.708213
wilcox	CAV1	5	0.722309
wilcox	CD63	5	0.748708
wilcox	COPG1	5	0.704248
wilcox	SAR1B	5	0.706933
wilcox	ST6GALNAC4	5	0.703435
wilcox	UQCRQ	5	0.900272
wilcox	PRDX2	5	0.707712
wilcox	ATP5PF	5	0.898127
wilcox	KRTCAP2	5	0.735669
wilcox	DNAJC1	5	0.739996
wilcox	RNASE6	5	0.695351
wilcox	AL049629.2	5	0.694503
wilcox	MIR4435-2HG	5	0.699724
wilcox	IGLV6-57	5	0.702191
wilcox	IFNG-AS1	5	0.696404
wilcox	SIL1	5	0.693328
wilcox	CKAP4	5	0.706129
wilcox	PDK1	5	0.694771
wilcox	UAP1	5	0.696665
wilcox	IFI27L1	5	0.686674
wilcox	SLC35B1	5	0.684514
wilcox	UFM1	5	0.6903
wilcox	FNDC3B	5	0.699021
wilcox	MAN1A1	5	0.695711
wilcox	IGHA1	5	0.691314
wilcox	SLC39A7	5	0.685261
wilcox	UBXN4	5	0.728614
wilcox	TXN	5	0.729863
wilcox	PIK3CD-AS2	5	0.684711
wilcox	MLEC	5	0.684699
wilcox	BSG	5	0.68782
wilcox	DENND6B	5	0.700577
wilcox	MEI1	5	0.699793
wilcox	GUSB	5	0.687713
wilcox	EMC7	5	0.719526
wilcox	ICAM2	5	0.692486
wilcox	NDUFB7	5	0.723995
wilcox	MTDH	5	0.725158
wilcox	GLRX	5	0.694466
wilcox	AC078883.1	5	0.68301
wilcox	OS9	5	0.680209
wilcox	SEL1L3	5	0.687133
wilcox	C1GALT1C1	5	0.70373
wilcox	PSMB6	5	0.854014
wilcox	FNDC3A	5	0.674635
wilcox	LMTK3	5	0.693312
wilcox	FIS1	5	0.846312
wilcox	KCNA3	5	0.687805
wilcox	ADTRP	5	0.71343
wilcox	SEMA4A	5	0.684524
wilcox	CYTIP	5	0.696761
wilcox	DNAJC4	5	0.841116
wilcox	MESD	5	0.677893
wilcox	DSTN	5	0.678402
wilcox	LINC02362	5	0.678866
wilcox	IGF1	5	0.679762
wilcox	CHST12	5	0.674701
wilcox	YIF1A	5	0.674842
wilcox	NDUFS5	5	0.714418
wilcox	IGHM	5	0.673683
wilcox	SEC24D	5	0.674883
wilcox	CALU	5	0.670208
wilcox	IFNAR2	5	0.692322
wilcox	PDIA3	5	0.713957
wilcox	LMO4	5	0.680135
wilcox	DERL2	5	0.703589
wilcox	MGAT2	5	0.667279
wilcox	TPD52	5	0.688428
wilcox	NDUFAF3	5	0.825128
wilcox	NDUFA6	5	0.705548
wilcox	CCDC167	5	0.811311
wilcox	SMCHD1	5	0.66693
wilcox	NDUFA1	5	0.704943
wilcox	ARMCX3	5	0.67317
wilcox	ZNF706	5	0.702722
wilcox	ST6GAL1	5	0.677
wilcox	ATP5MC1	5	0.815274
wilcox	PSMD8	5	0.820828
wilcox	PIK3CG	5	0.673969
wilcox	COPZ1	5	0.700432
wilcox	BHLHE41	5	0.664348
wilcox	KRT10	5	0.698099
wilcox	IFI6	5	0.679321
wilcox	GMPPA	5	0.659546
wilcox	GSTP1	5	0.68984
wilcox	SRP54	5	0.663738
wilcox	AL133467.1	5	0.67434
wilcox	EIF2AK3	5	0.662188
wilcox	ATP6V0B	5	0.664896
wilcox	NDUFB11	5	0.696669
wilcox	ZNF593	5	0.787065
wilcox	GNG7	5	0.667432
wilcox	CDK2AP2	5	0.695938
wilcox	GPAA1	5	0.65703
wilcox	CYCS	5	0.798317
wilcox	LRRC59	5	0.659235
wilcox	SEC23B	5	0.655985
wilcox	CNPY2	5	0.658007
wilcox	NME1-NME2	5	0.795296
wilcox	PRDX1	5	0.692553
wilcox	IRF4	5	0.674303
wilcox	NEU1	5	0.669437
wilcox	SND1	5	0.688304
wilcox	JTB	5	0.688462
wilcox	CHID1	5	0.653953
wilcox	MBNL2	5	0.657285
wilcox	NDUFB6	5	0.790113
wilcox	SQSTM1	5	0.672836
wilcox	ADI1	5	0.775538
wilcox	ANXA5	5	0.784435
wilcox	LAMP2	5	0.664614
wilcox	NDUFAB1	5	0.682558
wilcox	POLR2L	5	0.680523
wilcox	COX6A1	5	0.677433
wilcox	NDUFA11	5	0.679238
wilcox	EML6	5	0.653842
wilcox	DCPS	5	0.767649
wilcox	PNOC	5	0.765969
wilcox	NDUFA3	5	0.675865
wilcox	C4orf3	5	0.660158
wilcox	ATRAID	5	0.670247
wilcox	CREB3L2	5	0.655764
wilcox	EDF1	5	0.67316
wilcox	HAX1	5	0.764341
wilcox	ZNRD2	5	0.660338
wilcox	CTBS	5	0.655474
wilcox	NDUFB8	5	0.774038
wilcox	KLF13	5	0.756004
wilcox	GABARAP	5	0.655428
wilcox	MRPS24	5	0.668722
wilcox	ISOC2	5	0.741524
wilcox	NDUFS6	5	0.668043
wilcox	SRP19	5	0.666804
wilcox	DANCR	5	0.752092
wilcox	ANAPC11	5	0.659814
wilcox	SRSF9	5	0.739392
wilcox	TMED4	5	0.655799
wilcox	AL133352.1	5	0.748468
wilcox	FDX1	5	0.651906
wilcox	NDUFA7	5	0.652265
wilcox	RNF181	5	0.653485
wilcox	PSMB2	5	0.650162
wilcox	AKR1A1	5	0.738836
wilcox	SLC9A3R1	5	0.702633
wilcox	PRMT1	5	0.729803
wilcox	MED8	5	0.704367
wilcox	ATF4	5	0.710843
wilcox	NDUFC2	5	0.723262
wilcox	NAPA-AS1	5	0.683579
wilcox	WASHC3	5	0.7206
wilcox	C12orf45	5	0.702412
wilcox	MRPL55	5	0.68886
wilcox	ZBTB8OS	5	0.706536
wilcox	UBE2G1	5	0.697428
wilcox	EMC4	5	0.699919
wilcox	GCSH	5	0.675348
wilcox	GORASP2	5	0.68645
wilcox	DESI1	5	0.680453
wilcox	IRF7	5	0.691393
wilcox	MCUR1	5	0.685527
wilcox	SLC25A4	5	0.666612
wilcox	DEF8	5	0.687425
wilcox	AC073896.1	5	0.688663
wilcox	ACADM	5	0.699414
wilcox	SRP72	5	0.691801
wilcox	C15orf61	5	0.660711
wilcox	BNIP3	5	0.680281
wilcox	ABHD14A-ACY1	5	0.659739
wilcox	SAT2	5	0.686035
wilcox	PSENEN	5	0.672097
wilcox	SLC39A4	5	0.656773
wilcox	TOP1	5	0.682597
wilcox	CREB3	5	0.658701
wilcox	NDUFV3	5	0.66243
wilcox	TMEM179B	5	0.673209
wilcox	TFG	5	0.668385
wilcox	MRPL3	5	0.662039
wilcox	SRP68	5	0.659265
wilcox	EPRS1	5	0.671386
wilcox	SPTSSA	5	0.650066
wilcox	FAM136A	5	0.66362
wilcox	ACYP2	5	0.667687
wilcox	TPT1	5	0.661682
wilcox	TIMM17A	5	0.66231
wilcox	TXNDC12	5	0.651847
wilcox	NDUFC2-KCTD14	5	0.664344
wilcox	LDHA	5	0.671078
wilcox	RAB2A	5	0.653881
wilcox	FGFR1OP2	5	0.651329
binom	DERL3	5		3.03491
binom	PRDM1	5		3.29073
binom	FNDC3B	5		3.17239
binom	ANKRD36BP2	5		2.94544
binom	LINC02362	5		3.96533
binom	AQP3	5		3.50351
binom	NUCB2	5		2.63914
binom	CHPF	5		2.5377
binom	ELL2	5		2.13295
binom	IGLV6-57	5		3.05212
binom	TXNDC5	5		2.63081
binom	TENT5C	5		2.26274
binom	AC026202.2	5		4.17805
binom	ABCB9	5		3.54545
binom	NLRP7	5		4.55516
binom	IGF1	5		2.70435
binom	IGKV3D-7	5		2.63579
binom	ADA2	5		2.35742
binom	AC078883.1	5		2.97196
binom	B9D1	5		2.83494
binom	IGKV3OR2-268	5		2.58907
binom	MANEA	5		2.03565
binom	DNAJB9	5		2.24115
binom	PDK1	5		2.53911
binom	AL133467.1	5		2.22602
binom	ITGA6	5		5.49989
binom	TRIB1	5		3.13534
binom	SLC44A1	5		2.14232
binom	HID1	5		5.47405
binom	AC007569.1	5		2.14897
binom	DENND6B	5		2.42036
binom	KDELR3	5		5.07712
binom	ERN1	5		2.17234
binom	SLC47A1	5		2.70102
binom	CNKSR1	5		4.61118
binom	VDR	5		4.82755
binom	ANKRD28	5		2.15606
binom	RASSF6	5		2.3988
binom	SELPLG	5		3.2616
binom	MIXL1	5		2.75024
binom	NUGGC	5		2.35528
binom	JSRP1	5		2.57843
binom	WFS1	5		3.91129
binom	AC012236.1	5		2.34829
binom	PIK3CD-AS2	5		2.01981
binom	CDKN2C	5		2.38984
binom	GLCCI1	5		2.10893
binom	RCN3	5		4.56552
binom	KIAA0513	5		4.30895
binom	GAB1	5		2.05858
binom	SRM	5		3.04139
binom	BIK	5		3.0761
binom	PSAT1	5		2.15456
binom	TRAM2	5		2.03917
binom	GMPPA	5		2.67366
binom	CEP128	5		2.04098
binom	ANG	5		2.97094
binom	GMPPB	5		2.24901
binom	PCAT6	5		2.42143
binom	LMF1	5		2.11471
binom	HRK	5		3.04567
binom	AC023157.1	5		2.74261
binom	CAV1	5		2.21173
binom	AC004130.2	5		4.87437
binom	RELL1	5		2.61675
binom	LINC02363	5		2.20109
binom	UAP1	5		2.2111
binom	FKBP14	5		2.00482
binom	CHST15	5		2.34718
binom	APOBEC3B	5		2.25151
binom	TMC3-AS1	5		2.1852
binom	PYCR1	5		2.867
binom	CHAC2	5		3.66198
binom	EEF1AKMT4	5		3.15577
binom	SPAG4	5		2.05662
binom	ADM	5		2.6889
binom	TNFSF8	5		3.22158
binom	ECE2	5		3.15536
binom	AP001057.1	5		2.67647
binom	HMCES	5		2.20738
binom	CADM1	5		2.26088
binom	IGHV3-73	5		2.01869
binom	CCR2	5		2.82683
binom	FN3K	5		2.61733
binom	GPR15	5		2.44254
binom	TRPV3	5		2.09421
binom	PRSS16	5		2.29983
binom	IGKV1-6	5		2.08744
binom	AC009133.3	5		2.17531
binom	CCDC163	5		2.36052
binom	AL158850.1	5		2.03816
binom	AIFM2	5		2.96181
binom	LINC02694	5		2.95477
binom	RAB3D	5		2.09097
binom	QRICH2	5		3.31517
binom	FAAH2	5		2.2998
binom	AC106897.2	5		3.49584
binom	SSPN	5		2.56745
binom	RWDD2A	5		2.24316
binom	CSNK1E	5		2.19177
binom	CTNNAL1	5		2.35463
binom	LMNA	5		2.65452
binom	GPRIN3	5		2.22704
binom	LINC00891	5		2.20939
binom	AC091729.3	5		3.75373
binom	HPGD	5		3.24189
binom	C2orf88	5		3.07011
binom	LLGL2	5		2.51532
binom	PHGDH	5		2.83448
binom	MIAT	5		2.11891
binom	RUNX2	5		2.14282
binom	KHK	5		2.41875
binom	NDFIP2	5		2.21647

## Sheet: 6 - MBC3
method	external_gene_name	cluster	summary.AUC	summary.logFC
wilcox	TUBA1B	6	0.868401
wilcox	TUBB	6	0.855367
wilcox	HSP90AA1	6	0.90924
wilcox	RAN	6	0.908493
wilcox	FABP5	6	0.852602
wilcox	LDHA	6	0.852038
wilcox	PTMA	6	0.894871
wilcox	HSPD1	6	0.884654
wilcox	HSP90AB1	6	0.877621
wilcox	HMGB2	6	0.800711
wilcox	RANBP1	6	0.86997
wilcox	ENO1	6	0.875574
wilcox	H2AZ1	6	0.811424
wilcox	TUBB4B	6	0.802415
wilcox	MKI67	6	0.809675
wilcox	MCM7	6	0.822245
wilcox	HSPA8	6	0.865199
wilcox	HSPE1	6	0.860855
wilcox	TYMS	6	0.795255
wilcox	ZWINT	6	0.800193
wilcox	CENPU	6	0.801386
wilcox	YBX1	6	0.817899
wilcox	NCL	6	0.817887
wilcox	PA2G4	6	0.84755
wilcox	HMGN2	6	0.851616
wilcox	TPI1	6	0.85071
wilcox	SNRPE	6	0.844712
wilcox	DTYMK	6	0.818243
wilcox	SNRPB	6	0.842445
wilcox	SNRPD1	6	0.840891
wilcox	STMN1	6	0.839691
wilcox	TK1	6	0.767147
wilcox	PCNA	6	0.808118
wilcox	CCT5	6	0.830712
wilcox	CENPW	6	0.781799
wilcox	CENPM	6	0.767723
wilcox	BIRC5	6	0.786842
wilcox	HMGB1	6	0.831043
wilcox	CENPF	6	0.752983
wilcox	DDX39A	6	0.786432
wilcox	GINS2	6	0.745892
wilcox	MAD2L1	6	0.783206
wilcox	CCT6A	6	0.824965
wilcox	EIF4A1	6	0.826881
wilcox	SRSF2	6	0.821471
wilcox	HNRNPA2B1	6	0.821601
wilcox	RRM2	6	0.762468
wilcox	PGAM1	6	0.81931
wilcox	ANP32E	6	0.81403
wilcox	TPX2	6	0.766068
wilcox	CCT2	6	0.814621
wilcox	NHP2	6	0.814651
wilcox	CDKN3	6	0.732697
wilcox	EIF5A	6	0.781689
wilcox	CDK4	6	0.764304
wilcox	BANF1	6	0.810862
wilcox	PKM	6	0.78013
wilcox	MCM2	6	0.765991
wilcox	SNRPG	6	0.807636
wilcox	ASF1B	6	0.762634
wilcox	SMC2	6	0.77385
wilcox	CKS1B	6	0.786062
wilcox	SRSF3	6	0.805554
wilcox	PCLAF	6	0.774949
wilcox	RPA3	6	0.802676
wilcox	PSMA7	6	0.803324
wilcox	PPIA	6	0.967639
wilcox	SMC4	6	0.74145
wilcox	MIF	6	0.966633
wilcox	PFN1	6	0.963764
wilcox	HNRNPAB	6	0.766994
wilcox	CFL1	6	0.960089
wilcox	RRM1	6	0.770562
wilcox	HNRNPA3	6	0.802193
wilcox	KPNA2	6	0.785922
wilcox	NASP	6	0.79638
wilcox	FEN1	6	0.741517
wilcox	DHFR	6	0.759106
wilcox	LSM4	6	0.790567
wilcox	MCM3	6	0.781572
wilcox	SLC25A5	6	0.950429
wilcox	HMMR	6	0.727269
wilcox	CHCHD2	6	0.951585
wilcox	MCM4	6	0.751534
wilcox	SSRP1	6	0.781256
wilcox	GAPDH	6	0.766702
wilcox	CLSPN	6	0.748432
wilcox	HNRNPA1	6	0.950948
wilcox	DUT	6	0.790154
wilcox	NPM1	6	0.949133
wilcox	CCNA2	6	0.746699
wilcox	DNMT1	6	0.77448
wilcox	RNASEH2A	6	0.75879
wilcox	LSM5	6	0.785998
wilcox	DEK	6	0.893353
wilcox	CCNB1	6	0.743821
wilcox	CDCA8	6	0.746144
wilcox	SRSF7	6	0.788105
wilcox	CENPK	6	0.740559
wilcox	SNRPF	6	0.922583
wilcox	ATP5MC3	6	0.935213
wilcox	KIF22	6	0.748573
wilcox	PRKDC	6	0.780035
wilcox	NUDT1	6	0.773884
wilcox	EXOSC8	6	0.742231
wilcox	LMNB1	6	0.764435
wilcox	SMS	6	0.783524
wilcox	TUBG1	6	0.720656
wilcox	UBE2C	6	0.740756
wilcox	HSPH1	6	0.769874
wilcox	BRCA1	6	0.740924
wilcox	MACROH2A1	6	0.772822
wilcox	HELLS	6	0.728311
wilcox	DCTPP1	6	0.774754
wilcox	MICOS10	6	0.916431
wilcox	DNAJC9	6	0.757755
wilcox	TUBA1C	6	0.751114
wilcox	NUCKS1	6	0.776713
wilcox	SYNCRIP	6	0.771536
wilcox	PTTG1	6	0.726274
wilcox	CENPH	6	0.713599
wilcox	MCM6	6	0.709808
wilcox	ACTB	6	0.742633
wilcox	MRTO4	6	0.721054
wilcox	SMC1A	6	0.765925
wilcox	PRDX1	6	0.920985
wilcox	UQCRQ	6	0.909408
wilcox	SERBP1	6	0.774785
wilcox	ANP32B	6	0.912708
wilcox	XRCC6	6	0.774383
wilcox	XRCC5	6	0.746137
wilcox	PHB	6	0.741754
wilcox	PTGES3	6	0.747318
wilcox	ACOT7	6	0.717837
wilcox	SNRPA1	6	0.737863
wilcox	TMEM97	6	0.744426
wilcox	SUMO2	6	0.74804
wilcox	LDHB	6	0.913851
wilcox	NOLC1	6	0.724602
wilcox	CCNB2	6	0.72992
wilcox	TXN	6	0.901687
wilcox	CDC20	6	0.728684
wilcox	UBE2T	6	0.70955
wilcox	TOP2A	6	0.727932
wilcox	HPRT1	6	0.730768
wilcox	ATP5PF	6	0.767719
wilcox	CKS2	6	0.765146
wilcox	IMPDH2	6	0.897436
wilcox	FDPS	6	0.743176
wilcox	UHRF1	6	0.72506
wilcox	PGK1	6	0.742718
wilcox	CHEK1	6	0.726106
wilcox	PAICS	6	0.731098
wilcox	CENPN	6	0.728762
wilcox	TOMM5	6	0.894044
wilcox	NPM3	6	0.703584
wilcox	SNRPD2	6	0.741354
wilcox	TMA7	6	0.733336
wilcox	AURKB	6	0.724234
wilcox	TCP1	6	0.759279
wilcox	TMPO	6	0.755878
wilcox	CACYBP	6	0.762549
wilcox	FANCI	6	0.722697
wilcox	CALM3	6	0.883758
wilcox	ASPM	6	0.721539
wilcox	NUTF2	6	0.883237
wilcox	MND1	6	0.701085
wilcox	NOP16	6	0.706071
wilcox	ACAT2	6	0.758721
wilcox	PHF19	6	0.709324
wilcox	NCAPG	6	0.719766
wilcox	C1QBP	6	0.755258
wilcox	HNRNPDL	6	0.760234
wilcox	MRPL51	6	0.885009
wilcox	VDAC1	6	0.734741
wilcox	CALM2	6	0.89144
wilcox	RFC4	6	0.723787
wilcox	DDX21	6	0.724375
wilcox	TTF2	6	0.717578
wilcox	TMEM106C	6	0.703642
wilcox	SUPT16H	6	0.753487
wilcox	KIFC1	6	0.71597
wilcox	JPT1	6	0.876743
wilcox	LYAR	6	0.687429
wilcox	TIMELESS	6	0.700922
wilcox	RFC2	6	0.727346
wilcox	POMP	6	0.755444
wilcox	RAD51AP1	6	0.716926
wilcox	COX7B	6	0.753963
wilcox	ILF2	6	0.876138
wilcox	DKC1	6	0.711082
wilcox	GPI	6	0.753041
wilcox	NUDC	6	0.749301
wilcox	HSPA9	6	0.724093
wilcox	AC087721.2	6	0.695813
wilcox	NDUFAB1	6	0.751982
wilcox	DBI	6	0.75606
wilcox	NAP1L1	6	0.88397
wilcox	ATAD2	6	0.717918
wilcox	PPA1	6	0.867597
wilcox	EBNA1BP2	6	0.713738
wilcox	UBE2N	6	0.720414
wilcox	LIG1	6	0.691258
wilcox	MRPL11	6	0.858462
wilcox	SNRPD3	6	0.873236
wilcox	MRPL17	6	0.736051
wilcox	NME1-NME2	6	0.869942
wilcox	CDCA3	6	0.706398
wilcox	ORC6	6	0.716022
wilcox	SOD1	6	0.722607
wilcox	H2AX	6	0.692997
wilcox	PDCD5	6	0.859365
wilcox	AHSA1	6	0.731709
wilcox	CDT1	6	0.710259
wilcox	YEATS4	6	0.719474
wilcox	AL365205.1	6	0.719074
wilcox	HNRNPF	6	0.865439
wilcox	MRPL4	6	0.737767
wilcox	BZW1	6	0.741914
wilcox	AIMP2	6	0.697303
wilcox	TOMM22	6	0.7159
wilcox	KIF11	6	0.703807
wilcox	ATAD5	6	0.708208
wilcox	SFPQ	6	0.710219
wilcox	HMGA1	6	0.732424
wilcox	NDUFA6	6	0.738882
wilcox	RAD51	6	0.701783
wilcox	HNRNPR	6	0.719126
wilcox	HMGN1	6	0.73994
wilcox	DLGAP5	6	0.702852
wilcox	PPM1G	6	0.738762
wilcox	ATP5MC1	6	0.853835
wilcox	CCT3	6	0.74145
wilcox	HNRNPM	6	0.738504
wilcox	LSM3	6	0.735924
wilcox	HNRNPA0	6	0.738462
wilcox	ANAPC11	6	0.736614
wilcox	NCAPD3	6	0.6989
wilcox	BOLA3	6	0.833494
wilcox	LRR1	6	0.679769
wilcox	SLIRP	6	0.709587
wilcox	BRCA2	6	0.674695
wilcox	NCAPH	6	0.697196
wilcox	FBL	6	0.706658
wilcox	BCL2L12	6	0.714902
wilcox	COX6A1	6	0.859413
wilcox	MAGOH	6	0.847072
wilcox	TPM3	6	0.861822
wilcox	CTPS1	6	0.682851
wilcox	CDK1	6	0.698249
wilcox	TRAP1	6	0.691207
wilcox	PARK7	6	0.737056
wilcox	ATP5F1B	6	0.736971
wilcox	SNRNP25	6	0.838715
wilcox	EZH2	6	0.689492
wilcox	CENPX	6	0.699573
wilcox	WDHD1	6	0.699645
wilcox	CDCA5	6	0.696216
wilcox	SLBP	6	0.724725
wilcox	GTSE1	6	0.696148
wilcox	RCC1	6	0.686119
wilcox	ARPC2	6	0.706003
wilcox	ELOC	6	0.732538
wilcox	SNRPC	6	0.73186
wilcox	BLOC1S1	6	0.705402
wilcox	PSMG1	6	0.713514
wilcox	KNL1	6	0.697525
wilcox	NDUFS6	6	0.733145
wilcox	CRIP1	6	0.734438
wilcox	CBX5	6	0.722085
wilcox	RRP7A	6	0.730616
wilcox	RBM8A	6	0.850479
wilcox	PSMC3	6	0.831176
wilcox	TUBA4A	6	0.700708
wilcox	ALDOA	6	0.733625
wilcox	PSME2	6	0.710212
wilcox	SRRT	6	0.695069
wilcox	PRDX3	6	0.730958
wilcox	ARHGDIA	6	0.730286
wilcox	SLC25A3	6	0.712114
wilcox	CENPE	6	0.693666
wilcox	SIVA1	6	0.830536
wilcox	SAE1	6	0.718273
wilcox	LSM2	6	0.706589
wilcox	HNRNPD	6	0.703235
wilcox	POLR2L	6	0.729727
wilcox	GGCT	6	0.83094
wilcox	CYCS	6	0.837621
wilcox	CCT4	6	0.730117
wilcox	U2AF1	6	0.729742
wilcox	ATP5PB	6	0.709613
wilcox	POLD3	6	0.681472
wilcox	MCM5	6	0.72039
wilcox	AHCY	6	0.700658
wilcox	H2AZ2	6	0.701932
wilcox	WDR1	6	0.836174
wilcox	MRPL12	6	0.822043
wilcox	PSMB3	6	0.728913
wilcox	NDC80	6	0.675278
wilcox	POLD2	6	0.69401
wilcox	POLR2K	6	0.725904
wilcox	PSMB2	6	0.728178
wilcox	SHCBP1	6	0.668297
wilcox	ANP32A	6	0.842693
wilcox	CCDC34	6	0.666465
wilcox	RFC5	6	0.693439
wilcox	NUF2	6	0.691028
wilcox	KIF2C	6	0.688587
wilcox	CCT7	6	0.704841
wilcox	NOP56	6	0.715675
wilcox	YWHAH	6	0.715389
wilcox	MTHFD1	6	0.703079
wilcox	PRPF19	6	0.717211
wilcox	TIMM10	6	0.695508
wilcox	SRI	6	0.728956
wilcox	GMPS	6	0.714984
wilcox	PUM3	6	0.685824
wilcox	NCAPD2	6	0.695562
wilcox	CBX3	6	0.68699
wilcox	MSH2	6	0.692496
wilcox	UBE2I	6	0.838845
wilcox	ATIC	6	0.719333
wilcox	CENPS	6	0.66267
wilcox	PSMB8	6	0.69648
wilcox	GPATCH4	6	0.677403
wilcox	RACGAP1	6	0.688834
wilcox	CLTA	6	0.701273
wilcox	TIPIN	6	0.670374
wilcox	CSE1L	6	0.69193
wilcox	PSMB6	6	0.723068
wilcox	SSBP1	6	0.722013
wilcox	EIF6	6	0.698117
wilcox	POLR2H	6	0.811952
wilcox	TRA2B	6	0.718545
wilcox	SEM1	6	0.699945
wilcox	LCP1	6	0.722007
wilcox	ATP5MF	6	0.72138
wilcox	ARPC5L	6	0.690401
wilcox	ARPC5	6	0.834513
wilcox	COX6C	6	0.721281
wilcox	PFDN2	6	0.694582
wilcox	RAD23A	6	0.819987
wilcox	GMNN	6	0.670581
wilcox	LSM6	6	0.691214
wilcox	EIF4A3	6	0.693026
wilcox	MAT2A	6	0.684231
wilcox	SRP9	6	0.829018
wilcox	HAT1	6	0.683777
wilcox	RBX1	6	0.699624
wilcox	PSMA4	6	0.822926
wilcox	PHF5A	6	0.807374
wilcox	NDUFS5	6	0.716717
wilcox	GTPBP4	6	0.683212
wilcox	ADSL	6	0.808388
wilcox	HNRNPU	6	0.716629
wilcox	PSMD8	6	0.717134
wilcox	STOML2	6	0.713906
wilcox	MMAB	6	0.680733
wilcox	DNAJC8	6	0.820956
wilcox	CKAP5	6	0.693618
wilcox	IFRD2	6	0.668944
wilcox	GPN3	6	0.697656
wilcox	CCDC167	6	0.798218
wilcox	RHOG	6	0.688053
wilcox	TOPBP1	6	0.688369
wilcox	RSL1D1	6	0.819689
wilcox	PHB2	6	0.69583
wilcox	RHOA	6	0.698168
wilcox	CDCA2	6	0.678855
wilcox	MDH1	6	0.819094
wilcox	POLA2	6	0.659144
wilcox	SET	6	0.820676
wilcox	RANGAP1	6	0.673661
wilcox	SRSF10	6	0.714574
wilcox	GLRX3	6	0.805333
wilcox	EIF1AX	6	0.691179
wilcox	BZW2	6	0.701981
wilcox	PKMYT1	6	0.675913
wilcox	TOMM40	6	0.68155
wilcox	USP1	6	0.704644
wilcox	DHX15	6	0.703062
wilcox	GAR1	6	0.667376
wilcox	NCAPG2	6	0.67863
wilcox	MSH6	6	0.667661
wilcox	SMC3	6	0.707592
wilcox	MIS18A	6	0.671224
wilcox	CIP2A	6	0.678439
wilcox	C20orf27	6	0.672766
wilcox	NOP58	6	0.688609
wilcox	PUF60	6	0.687127
wilcox	DNAJA1	6	0.713074
wilcox	MYL12B	6	0.687102
wilcox	FARSB	6	0.662035
wilcox	HNRNPC	6	0.82383
wilcox	PSMB5	6	0.798279
wilcox	PRC1	6	0.653092
wilcox	U2AF2	6	0.70352
wilcox	CDCA7	6	0.666425
wilcox	VRK1	6	0.691974
wilcox	UQCC2	6	0.705298
wilcox	AC139530.2	6	0.702779
wilcox	CCT8	6	0.812887
wilcox	RPA2	6	0.676906
wilcox	C19orf48	6	0.678028
wilcox	GNG5	6	0.692334
wilcox	MRPS7	6	0.706448
wilcox	FKBP4	6	0.677602
wilcox	PPP1CA	6	0.690539
wilcox	CDCA4	6	0.668344
wilcox	HNRNPH3	6	0.707536
wilcox	MRPL16	6	0.806174
wilcox	PSMD11	6	0.79977
wilcox	POLR2E	6	0.687899
wilcox	HIGD1A	6	0.701599
wilcox	MRPS23	6	0.678739
wilcox	TACC3	6	0.66367
wilcox	RAC1	6	0.690486
wilcox	HMGB3	6	0.663555
wilcox	COX20	6	0.795792
wilcox	POP7	6	0.779234
wilcox	ESD	6	0.678432
wilcox	MRPL13	6	0.680602
wilcox	ESCO2	6	0.675419
wilcox	MIR155HG	6	0.68361
wilcox	NIFK	6	0.794715
wilcox	GGH	6	0.660461
wilcox	SGO2	6	0.674765
wilcox	TAGLN2	6	0.688753
wilcox	TIMM8A	6	0.665845
wilcox	EEF1E1	6	0.672402
wilcox	PSMA6	6	0.707606
wilcox	DDT	6	0.687318
wilcox	TFAM	6	0.698699
wilcox	PSMG2	6	0.685061
wilcox	MRPS6	6	0.676624
wilcox	ABCE1	6	0.678245
wilcox	ILF3	6	0.703477
wilcox	RNPS1	6	0.70417
wilcox	UTP4	6	0.670305
wilcox	COX17	6	0.703942
wilcox	NDUFB6	6	0.792976
wilcox	RAD21	6	0.668662
wilcox	U2AF1L5	6	0.804848
wilcox	CEP55	6	0.667014
wilcox	SNRNP40	6	0.700854
wilcox	THOC3	6	0.692184
wilcox	MRPS26	6	0.780541
wilcox	CARHSP1	6	0.672649
wilcox	DCXR	6	0.699734
wilcox	CCL22	6	0.679297
wilcox	MRPS12	6	0.699405
wilcox	AK2	6	0.675436
wilcox	CALM1	6	0.683192
wilcox	ACTL6A	6	0.686368
wilcox	ATP5MPL	6	0.702873
wilcox	PCBP1	6	0.703717
wilcox	NDUFAF8	6	0.784474
wilcox	EXOSC3	6	0.690207
wilcox	PSMB1	6	0.702777
wilcox	CNBP	6	0.683771
wilcox	MRPL23	6	0.698304
wilcox	SNRNP70	6	0.676551
wilcox	BUB1	6	0.667374
wilcox	TXNDC17	6	0.698882
wilcox	TFDP1	6	0.663296
wilcox	RFC3	6	0.669039
wilcox	MAD2L2	6	0.689219
wilcox	ITGB1BP1	6	0.669605
wilcox	YWHAQ	6	0.683032
wilcox	NOL11	6	0.683737
wilcox	PRMT1	6	0.799496
wilcox	DTL	6	0.672806
wilcox	FAM111B	6	0.665688
wilcox	COX8A	6	0.70082
wilcox	NABP2	6	0.764785
wilcox	DHX9	6	0.690216
wilcox	SLC25A39	6	0.693483
wilcox	WDR43	6	0.659861
wilcox	RBBP7	6	0.697824
wilcox	GRPEL1	6	0.681094
wilcox	ODC1	6	0.664524
wilcox	BAX	6	0.788206
wilcox	PPP4C	6	0.682369
wilcox	TSR1	6	0.650472
wilcox	CDC45	6	0.669844
wilcox	POLE3	6	0.686692
wilcox	PPIH	6	0.693624
wilcox	SARNP	6	0.674484
wilcox	SUMO3	6	0.670713
wilcox	CDK2	6	0.667476
wilcox	BCL2A1	6	0.66598
wilcox	CCDC124	6	0.691044
wilcox	C11orf98	6	0.673701
wilcox	IDH2	6	0.786001
wilcox	COTL1	6	0.673984
wilcox	PRPF4	6	0.668062
wilcox	PSMC5	6	0.675709
wilcox	COPS3	6	0.77201
wilcox	VIM	6	0.671079
wilcox	SENP3-EIF4A1	6	0.700466
wilcox	DIAPH3	6	0.67047
wilcox	BRIX1	6	0.659695
wilcox	HDAC2	6	0.693154
wilcox	COA6	6	0.666332
wilcox	TCOF1	6	0.667455
wilcox	CYC1	6	0.778852
wilcox	MRPL39	6	0.771102
wilcox	STIP1	6	0.66582
wilcox	MRPS16	6	0.693396
wilcox	FUS	6	0.697827
wilcox	PSMA3	6	0.791544
wilcox	TEX30	6	0.651911
wilcox	PDAP1	6	0.693199
wilcox	AURKAIP1	6	0.69455
wilcox	UQCRC1	6	0.693993
wilcox	CDC6	6	0.657737
wilcox	CAP1	6	0.793376
wilcox	RUVBL2	6	0.660819
wilcox	AKR1B1	6	0.663697
wilcox	RPIA	6	0.768111
wilcox	AK6	6	0.683602
wilcox	PSMA2	6	0.695241
wilcox	NXT1	6	0.755638
wilcox	HAUS4	6	0.765659
wilcox	APRT	6	0.674789
wilcox	TOMM6	6	0.674857
wilcox	MTCH2	6	0.689628
wilcox	VDAC3	6	0.776616
wilcox	PFDN6	6	0.682306
wilcox	VBP1	6	0.684129
wilcox	FUBP1	6	0.664987
wilcox	UQCRFS1	6	0.691767
wilcox	SNHG16	6	0.659573
wilcox	PGD	6	0.771322
wilcox	ZNF593	6	0.681554
wilcox	PRIM1	6	0.655412
wilcox	ISOC2	6	0.756215
wilcox	FANCD2	6	0.666308
wilcox	ENSA	6	0.785856
wilcox	MRPL37	6	0.68472
wilcox	EIF2S1	6	0.667992
wilcox	SF3A3	6	0.68661
wilcox	NDUFB2	6	0.692064
wilcox	SRSF1	6	0.685491
wilcox	MRPL47	6	0.682636
wilcox	GART	6	0.677918
wilcox	MDH2	6	0.690287
wilcox	KIF23	6	0.655606
wilcox	SNRPB2	6	0.668735
wilcox	HSPB11	6	0.685523
wilcox	ACTG1	6	0.665591
wilcox	SNHG3	6	0.651515
wilcox	HNRNPH1	6	0.683773
wilcox	DDX56	6	0.650851
wilcox	POLR3K	6	0.766753
wilcox	SPAG5	6	0.661621
wilcox	FAM162A	6	0.66428
wilcox	EIF3M	6	0.67025
wilcox	XPO1	6	0.680745
wilcox	SPC25	6	0.657495
wilcox	C11orf58	6	0.789239
wilcox	G3BP1	6	0.688388
wilcox	ENY2	6	0.688724
wilcox	PLGRKT	6	0.746858
wilcox	MRPL18	6	0.663103
wilcox	TXN2	6	0.660959
wilcox	KIF4A	6	0.661414
wilcox	PRPS2	6	0.670532
wilcox	CAPZB	6	0.663946
wilcox	TIMM13	6	0.682681
wilcox	DEPDC1B	6	0.661405
wilcox	H3-3A	6	0.672069
wilcox	ABRACL	6	0.663989
wilcox	KPNB1	6	0.684487
wilcox	RBM3	6	0.670053
wilcox	NOP14	6	0.652287
wilcox	MCM10	6	0.659559
wilcox	MEA1	6	0.665256
wilcox	NDUFC1	6	0.68493
wilcox	SKP1	6	0.671672
wilcox	NDUFAF4	6	0.655471
wilcox	PPP2R1A	6	0.661986
wilcox	PSME3	6	0.655468
wilcox	RUVBL1	6	0.65197
wilcox	PPIF	6	0.747942
wilcox	ZDHHC12	6	0.747542
wilcox	OXCT1	6	0.669263
wilcox	HADH	6	0.755295
wilcox	GTF3C6	6	0.66301
wilcox	TMEM14B	6	0.666433
wilcox	YWHAE	6	0.772164
wilcox	GADD45GIP1	6	0.680982
wilcox	EXOSC2	6	0.65554
wilcox	NOL7	6	0.683384
wilcox	SLC43A3	6	0.659935
wilcox	SSB	6	0.684656
wilcox	PITHD1	6	0.754585
wilcox	PRELID1	6	0.681874
wilcox	LAMTOR1	6	0.662413
wilcox	PAFAH1B3	6	0.650844
wilcox	CMC2	6	0.678966
wilcox	EMD	6	0.681915
wilcox	SRRM1	6	0.68646
wilcox	SF3B3	6	0.664247
wilcox	ACP1	6	0.772647
wilcox	CSNK2B	6	0.667205
wilcox	UBE2V2	6	0.659778
wilcox	UBA2	6	0.67948
wilcox	STRAP	6	0.772951
wilcox	MRPL24	6	0.744739
wilcox	RNASEH2C	6	0.680763
wilcox	EMG1	6	0.668954
wilcox	UBE2D3	6	0.783927
wilcox	DCUN1D5	6	0.758807
wilcox	GTF2A2	6	0.664814
wilcox	ANXA5	6	0.682939
wilcox	POC1A	6	0.657336
wilcox	SPDL1	6	0.6521
wilcox	DCAF13	6	0.673072
wilcox	NAA15	6	0.661242
wilcox	NUP93	6	0.658532
wilcox	CHAF1A	6	0.65293
wilcox	PSMD7	6	0.763772
wilcox	POLR2I	6	0.674972
wilcox	PLK1	6	0.650757
wilcox	PNP	6	0.753723
wilcox	PDHA1	6	0.751923
wilcox	BCCIP	6	0.75896
wilcox	FDFT1	6	0.660276
wilcox	NONO	6	0.762366
wilcox	CDC123	6	0.764242
wilcox	ARPC4	6	0.774757
wilcox	PSMA1	6	0.659957
wilcox	UTP18	6	0.745528
wilcox	DSCC1	6	0.65352
wilcox	EIF3I	6	0.662677
wilcox	HDAC1	6	0.76945
wilcox	ACD	6	0.654588
wilcox	SEC61G	6	0.677831
wilcox	PARVB	6	0.748935
wilcox	EIF3C	6	0.662599
wilcox	SDHB	6	0.672022
wilcox	PTBP1	6	0.654425
wilcox	ZWILCH	6	0.653106
wilcox	ABCF2	6	0.657075
wilcox	MRPL57	6	0.678577
wilcox	SF3B4	6	0.652617
wilcox	MRPS17	6	0.73654
wilcox	CLNS1A	6	0.654629
wilcox	EIF5	6	0.676895
wilcox	AP000944.5	6	0.654879
wilcox	CBX1	6	0.74222
wilcox	EIF4E	6	0.756706
wilcox	NUDT21	6	0.659752
wilcox	NIP7	6	0.731983
wilcox	NDUFB9	6	0.6764
wilcox	POLR2F	6	0.670407
wilcox	TRAPPC4	6	0.669537
wilcox	PSMD2	6	0.75092
wilcox	APEX1	6	0.655691
wilcox	MRPL15	6	0.668136
wilcox	MRPL3	6	0.749376
wilcox	PSMD1	6	0.652391
wilcox	HNRNPK	6	0.768187
wilcox	BTF3	6	0.654143
wilcox	MRPL27	6	0.652316
wilcox	TBCB	6	0.650359
wilcox	EIF4H	6	0.7555
wilcox	FARSA	6	0.73803
wilcox	ATP5MD	6	0.676951
wilcox	METAP2	6	0.672853
wilcox	KIF15	6	0.651098
wilcox	PDCL3	6	0.661559
wilcox	OLA1	6	0.755528
wilcox	CHRAC1	6	0.661929
wilcox	MRPS2	6	0.661719
wilcox	BAZ1B	6	0.668669
wilcox	SUMO1	6	0.660175
wilcox	TXNL4A	6	0.660484
wilcox	RPP30	6	0.659108
wilcox	H3-3B	6	0.659672
wilcox	RPA1	6	0.742617
wilcox	WDR18	6	0.727629
wilcox	CHORDC1	6	0.663027
wilcox	ELAVL1	6	0.667498
wilcox	NDUFA12	6	0.653945
wilcox	ERH	6	0.656426
wilcox	PCBP2	6	0.650825
wilcox	WDR77	6	0.740436
wilcox	MRPL21	6	0.666913
wilcox	MZT1	6	0.665475
wilcox	ARPC1B	6	0.65148
wilcox	RIF1	6	0.657763
wilcox	TSR2	6	0.736458
wilcox	PMVK	6	0.659783
wilcox	SEC13	6	0.743414
wilcox	FUNDC2	6	0.670728
wilcox	PSIP1	6	0.668711
wilcox	CORO1A	6	0.651762
wilcox	PSMD3	6	0.736242
wilcox	PSMB7	6	0.669228
wilcox	GCSH	6	0.721948
wilcox	RBMX	6	0.671749
wilcox	NDUFA4	6	0.670464
wilcox	EXOSC9	6	0.652037
wilcox	BCAT2	6	0.650409
wilcox	IRF8	6	0.758494
wilcox	SRSF9	6	0.665056
wilcox	RHEB	6	0.661467
wilcox	HSPB1	6	0.670592
wilcox	RAB11A	6	0.650506
wilcox	LSM7	6	0.656895
wilcox	DNTTIP2	6	0.663461
wilcox	NDUFB7	6	0.668995
wilcox	ZNRD2	6	0.65805
wilcox	MRPS35	6	0.666001
wilcox	PSMA5	6	0.671245
wilcox	NAA20	6	0.664894
wilcox	MTFP1	6	0.73137
wilcox	CEBPZ	6	0.663194
wilcox	PRDX6	6	0.670464
wilcox	LRRC59	6	0.727553
wilcox	SNRPA	6	0.669488
wilcox	COA4	6	0.663812
wilcox	SDHD	6	0.748763
wilcox	MALSU1	6	0.658388
wilcox	TSFM	6	0.720115
wilcox	MRPL14	6	0.666078
wilcox	BCAS4	6	0.755616
wilcox	HINT2	6	0.661213
wilcox	EEF1E1-BLOC1S5	6	0.721847
wilcox	CDKN2AIPNL	6	0.715626
wilcox	PRDX2	6	0.664331
wilcox	SYNGR2	6	0.753509
wilcox	EEF1A1	6	0.736064
wilcox	DRG1	6	0.720692
wilcox	PRPF38A	6	0.730041
wilcox	CDC42	6	0.751785
wilcox	COX7A2	6	0.663719
wilcox	MRPL36	6	0.65984
wilcox	SNU13	6	0.664212
wilcox	PSMC1	6	0.65607
wilcox	DANCR	6	0.733834
wilcox	TSTA3	6	0.653925
wilcox	HSBP1	6	0.663794
wilcox	GDI2	6	0.731628
wilcox	NIT2	6	0.729728
wilcox	IDI1	6	0.661694
wilcox	CISD1	6	0.722126
wilcox	AATF	6	0.722538
wilcox	COX5A	6	0.662838
wilcox	ATG3	6	0.654905
wilcox	NTMT1	6	0.70843
wilcox	BOLA2	6	0.660895
wilcox	ZPR1	6	0.699914
wilcox	PSMC4	6	0.657122
wilcox	NUP37	6	0.71367
wilcox	FKBP1A	6	0.66195
wilcox	CCDC28B	6	0.691941
wilcox	BUB3	6	0.742377
wilcox	HTATSF1	6	0.711959
wilcox	AC010132.3	6	0.663771
wilcox	ACAT1	6	0.652427
wilcox	PWP1	6	0.725454
wilcox	MTHFS	6	0.715711
wilcox	TRAPPC2L	6	0.655576
wilcox	POLDIP2	6	0.65153
wilcox	PSMD13	6	0.659557
wilcox	NUDT5	6	0.65681
wilcox	ERAL1	6	0.713113
wilcox	MRPS18C	6	0.657407
wilcox	AP2M1	6	0.658651
wilcox	PABPC4	6	0.710666
wilcox	CD83	6	0.66277
wilcox	CYB5B	6	0.732421
wilcox	FH	6	0.718276
wilcox	KHDRBS1	6	0.729852
wilcox	MRPL52	6	0.659009
wilcox	CSK	6	0.720742
wilcox	HMGCS1	6	0.65303
wilcox	UFD1	6	0.650854
wilcox	SUB1	6	0.658692
wilcox	NDUFS7	6	0.656775
wilcox	GEMIN6	6	0.708671
wilcox	RNH1	6	0.659661
wilcox	SCNM1	6	0.716873
wilcox	TALDO1	6	0.657587
wilcox	FKBP3	6	0.654482
wilcox	SPTSSA	6	0.701424
wilcox	MZT2B	6	0.652688
wilcox	MRM2	6	0.699008
wilcox	FAM136A	6	0.721647
wilcox	PPP2CA	6	0.716326
wilcox	SMIM4	6	0.690534
wilcox	APEX2	6	0.688505
wilcox	ACTN4	6	0.712439
wilcox	MRPS15	6	0.65546
wilcox	PPID	6	0.711651
wilcox	NDUFA2	6	0.656442
wilcox	ACAA2	6	0.650699
wilcox	PSMD9	6	0.652745
wilcox	ADSS2	6	0.718077
wilcox	IER3IP1	6	0.650555
wilcox	MFAP1	6	0.713098
wilcox	GNAI2	6	0.714189
wilcox	PRKAR1B	6	0.685495
wilcox	NDUFB8	6	0.655692
wilcox	ZFAS1	6	0.715849
wilcox	PABPC1	6	0.716459
wilcox	ADRM1	6	0.651745
wilcox	EXOSC5	6	0.695655
wilcox	THOC6	6	0.69228
wilcox	LUC7L2	6	0.653109
wilcox	EBP	6	0.702505
wilcox	MCUR1	6	0.704741
wilcox	IMMT	6	0.652202
wilcox	PSMD6	6	0.652337
wilcox	MTA2	6	0.69529
wilcox	ATP5F1C	6	0.654241
wilcox	DARS1	6	0.654099
wilcox	COMTD1	6	0.68838
wilcox	GHITM	6	0.653475
wilcox	METTL26	6	0.650608
wilcox	DLD	6	0.712642
wilcox	THOP1	6	0.687422
wilcox	PLRG1	6	0.708969
wilcox	COPS8	6	0.704448
wilcox	C1orf174	6	0.686192
wilcox	DDX39B	6	0.651761
wilcox	ERI3	6	0.686116
wilcox	RALY	6	0.651112
wilcox	MOB1A	6	0.728928
wilcox	PRPF40A	6	0.651349
wilcox	FTSJ1	6	0.688646
wilcox	NDUFA11	6	0.652378
wilcox	GOT2	6	0.700327
wilcox	SEPTIN11	6	0.692683
wilcox	NDUFB3	6	0.650258
wilcox	HSPA4	6	0.717414
wilcox	UTP11	6	0.689212
wilcox	TUFM	6	0.714713
wilcox	HMBS	6	0.685234
wilcox	PMS2P1	6	0.698789
wilcox	MRPS25	6	0.718188
wilcox	PSMG3	6	0.67892
wilcox	EIF3J	6	0.707268
wilcox	SMARCE1	6	0.71913
wilcox	RAD51C	6	0.702932
wilcox	HSPBP1	6	0.674373
wilcox	SDAD1	6	0.703412
wilcox	KPNA3	6	0.691619
wilcox	TARS1	6	0.698335
wilcox	ARF1	6	0.710827
wilcox	GADD45B	6	0.700064
wilcox	DIMT1	6	0.697859
wilcox	AMD1	6	0.697414
wilcox	PSMD12	6	0.702304
wilcox	USP39	6	0.685425
wilcox	TIMM17A	6	0.701758
wilcox	WBP4	6	0.68303
wilcox	MRPL19	6	0.699131
wilcox	DNAJB1	6	0.673352
wilcox	GLRX2	6	0.675321
wilcox	TMEM109	6	0.69769
wilcox	MRPS9	6	0.684518
wilcox	GSS	6	0.676688
wilcox	MORF4L2	6	0.691067
wilcox	CREM	6	0.675441
wilcox	VTA1	6	0.692522
wilcox	GRWD1	6	0.67126
wilcox	CD151	6	0.688282
wilcox	TCTEX1D2	6	0.660734
wilcox	SCCPDH	6	0.672744
wilcox	NSL1	6	0.696803
wilcox	PSMD14	6	0.697293
wilcox	DDX27	6	0.694203
wilcox	TST	6	0.655828
wilcox	PDCD10	6	0.704338
wilcox	REXO2	6	0.686953
wilcox	CDC37	6	0.710255
wilcox	TRUB2	6	0.671168
wilcox	THUMPD3	6	0.672812
wilcox	SRM	6	0.666542
wilcox	CYREN	6	0.662703
wilcox	IMPDH1	6	0.667452
wilcox	SBDS	6	0.676268
wilcox	UBTF	6	0.684409
wilcox	DENR	6	0.704441
wilcox	BTG3	6	0.670433
wilcox	MPC1	6	0.665204
wilcox	ERVK3-1	6	0.683545
wilcox	ACTR3	6	0.7132
wilcox	LSM8	6	0.709831
wilcox	TMSB4X	6	0.698384
wilcox	EIF2B1	6	0.675695
wilcox	PRMT5	6	0.657775
wilcox	NOC4L	6	0.653827
wilcox	RTCB	6	0.685123
wilcox	RRP1	6	0.672345
wilcox	NDUFAF2	6	0.664457
wilcox	POLR2D	6	0.679008
wilcox	GOT1	6	0.66432
wilcox	RAD23B	6	0.679803
wilcox	EIF3CL	6	0.693042
wilcox	AP1M1	6	0.687993
wilcox	YIF1A	6	0.671445
wilcox	ISCA1	6	0.662902
wilcox	AL135905.2	6	0.658533
wilcox	PIGX	6	0.66615
wilcox	ELP5	6	0.681428
wilcox	RASSF2	6	0.678451
wilcox	ASNSD1	6	0.66258
wilcox	NDUFV1	6	0.69868
wilcox	UTP14A	6	0.661699
wilcox	DDX49	6	0.662586
wilcox	CDCA7L	6	0.685584
wilcox	PPAN-P2RY11	6	0.669212
wilcox	TIMM22	6	0.661183
wilcox	NANS	6	0.669408
wilcox	SLC39A4	6	0.657845
wilcox	YARS1	6	0.673017
wilcox	MYL12A	6	0.683397
wilcox	CPSF2	6	0.670542
wilcox	LRRFIP1	6	0.70242
wilcox	TSEN15	6	0.667671
wilcox	NCBP2	6	0.687918
wilcox	IL16	6	0.674958
wilcox	PAK1	6	0.670231
wilcox	NT5C	6	0.685683
wilcox	AAAS	6	0.664239
wilcox	PSMC6	6	0.691738
wilcox	TRAF2	6	0.650265
wilcox	NFKBIB	6	0.656193
wilcox	FN3KRP	6	0.652719
wilcox	RECQL	6	0.6845
wilcox	EIF2B2	6	0.651224
wilcox	CS	6	0.66172
wilcox	HDAC3	6	0.680453
wilcox	EMC9	6	0.650402
wilcox	TOP1	6	0.683463
wilcox	GARS1	6	0.673818
wilcox	EIF4G1	6	0.673378
wilcox	CYTOR	6	0.675353
wilcox	EPRS1	6	0.679866
wilcox	LYRM2	6	0.679496
wilcox	VPS35	6	0.685415
wilcox	DLST	6	0.655672
wilcox	PSME3IP1	6	0.680362
wilcox	MED31	6	0.653411
wilcox	GAS5	6	0.676586
wilcox	DPM1	6	0.651589
wilcox	PHF6	6	0.677523
wilcox	IMMP1L	6	0.650806
wilcox	C1orf131	6	0.666699
wilcox	GRSF1	6	0.683826
wilcox	METAP1	6	0.658042
wilcox	SMU1	6	0.676472
wilcox	TFB2M	6	0.651627
wilcox	NAMPT	6	0.673856
wilcox	HAUS2	6	0.655155
wilcox	MYO1E	6	0.657258
wilcox	HARS1	6	0.671188
wilcox	SLC39A1	6	0.656045
wilcox	TGIF1	6	0.655389
wilcox	DHX30	6	0.659984
wilcox	NDUFV3	6	0.65647
wilcox	SNX11	6	0.656297
wilcox	RAB4B-EGLN2	6	0.667521
wilcox	LARS1	6	0.670627
wilcox	RNASEH1	6	0.664027
wilcox	RABGGTB	6	0.669604
wilcox	CASP3	6	0.66114
wilcox	CLECL1	6	0.66974
wilcox	MPHOSPH10	6	0.658839
wilcox	SBNO1	6	0.669715
wilcox	RFTN1	6	0.669491
wilcox	YWHAG	6	0.660184
wilcox	KATNA1	6	0.651558
wilcox	NDUFA13	6	0.673627
wilcox	PPIG	6	0.677886
wilcox	LCK	6	0.651501
wilcox	NELFCD	6	0.666805
wilcox	NARS1	6	0.6575
wilcox	RHOC	6	0.654769
wilcox	PPA2	6	0.668594
wilcox	DR1	6	0.661038
wilcox	OSBPL8	6	0.666584
wilcox	GNL3	6	0.655527
wilcox	MATR3	6	0.666534
wilcox	THUMPD1	6	0.658491
wilcox	IWS1	6	0.659773
wilcox	GLUD1	6	0.666361
wilcox	STAG3	6	0.651321
wilcox	PHTF1	6	0.653549
wilcox	RNF138	6	0.655504
wilcox	TMOD3	6	0.665849
wilcox	TNFAIP8	6	0.674761
wilcox	PAK2	6	0.670822
wilcox	UPF3B	6	0.654054
wilcox	DCAF7	6	0.662602
wilcox	AC008012.1	6	0.653831
wilcox	IPO5	6	0.650041
wilcox	MRPS5	6	0.6575
wilcox	DDB1	6	0.650314
wilcox	EED	6	0.65791
wilcox	MTF2	6	0.659241
wilcox	DDX18	6	0.66638
wilcox	ZFP36L1	6	0.675451
wilcox	OSGEP	6	0.66448
wilcox	CNPPD1	6	0.652259
wilcox	NIPA2	6	0.652625
wilcox	SNHG6	6	0.652417
wilcox	CMTM6	6	0.658665
wilcox	PRKAR1A	6	0.652751
wilcox	FAM49B	6	0.652229
binom	CCNA2	6		4.58006
binom	KIF2C	6		3.77659
binom	UHRF1	6		5.46926
binom	ZWINT	6		3.47443
binom	GTSE1	6		6.03373
binom	KIFC1	6		4.2419
binom	UBE2C	6		4.75144
binom	AURKB	6		3.3777
binom	ASF1B	6		3.64359
binom	NCAPH	6		5.26372
binom	DLGAP5	6		3.39927
binom	NCAPG	6		4.53569
binom	CDCA5	6		4.98378
binom	TOP2A	6		4.39169
binom	PKMYT1	6		4.74489
binom	ASPM	6		3.15844
binom	NUF2	6		3.34378
binom	CDCA8	6		3.97779
binom	CDCA3	6		3.77288
binom	CDC20	6		3.56515
binom	SPC25	6		4.81221
binom	DIAPH3	6		5.63562
binom	CLSPN	6		3.38605
binom	CCNB2	6		3.48211
binom	MCM10	6		4.59372
binom	CDCA2	6		4.85916
binom	CKAP2L	6		5.57847
binom	CDC45	6		4.15376
binom	CENPU	6		2.95678
binom	CDK1	6		3.70612
binom	RAD51	6		4.15417
binom	KIF4A	6		3.41864
binom	CEP55	6		4.18426
binom	RRM2	6		3.42378
binom	DEPDC1B	6		3.34226
binom	MCM4	6		3.11463
binom	CHEK1	6		3.29725
binom	KIF15	6		5.06042
binom	PLK1	6		5.13866
binom	DTL	6		3.90509
binom	CENPF	6		2.90931
binom	HJURP	6		5.17811
binom	TPX2	6		2.94967
binom	BIRC5	6		2.85324
binom	SPAG5	6		3.20809
binom	BUB1	6		3.03564
binom	DSCC1	6		4.82864
binom	FANCI	6		3.55491
binom	MCM2	6		3.10655
binom	GINS2	6		2.80596
binom	CDT1	6		3.33941
binom	KIF23	6		4.47225
binom	MCM7	6		2.51928
binom	MKI67	6		2.68472
binom	MELK	6		4.06717
binom	CDKN3	6		2.483
binom	PBK	6		5.01711
binom	SHCBP1	6		2.7551
binom	KIF20A	6		5.41403
binom	SPC24	6		3.32219
binom	CENPW	6		2.64823
binom	BRCA1	6		3.20866
binom	CENPA	6		4.92917
binom	POLQ	6		3.71592
binom	KIF14	6		5.01233
binom	SKA3	6		5.17039
binom	EXO1	6		4.75447
binom	PSMC3IP	6		4.57418
binom	KIF11	6		2.5117
binom	TRIP13	6		3.54154
binom	RAD51AP1	6		3.02221
binom	NCAPG2	6		2.67436
binom	ARHGEF39	6		3.82122
binom	MND1	6		3.15126
binom	CHAF1B	6		3.94447
binom	CENPE	6		2.94359
binom	POC1A	6		3.60245
binom	RAD54L	6		5.57152
binom	NEIL3	6		4.59446
binom	CENPN	6		2.65713
binom	ACOT7	6		2.95065
binom	CCNE2	6		4.03049
binom	HMMR	6		2.2727
binom	WDHD1	6		3.12065
binom	BUB1B	6		4.00964
binom	NEK2	6		5.23098
binom	RFC3	6		2.91383
binom	NDC80	6		2.78309
binom	C21orf58	6		3.41636
binom	ANLN	6		4.68529
binom	CENPK	6		2.60408
binom	SKA1	6		3.21283
binom	SGO2	6		3.07149
binom	MASTL	6		3.80835
binom	SLC43A3	6		2.92864
binom	TTK	6		4.1872
binom	E2F8	6		4.9537
binom	ATAD5	6		2.72736
binom	DNA2	6		3.78998
binom	CCNB1	6		2.53896
binom	MAD2L1	6		2.23122
binom	POLE2	6		3.71996
binom	ESCO2	6		2.34924
binom	CENPP	6		3.39183
binom	CDCA7	6		2.99914
binom	PLK4	6		3.81063
binom	MTFR2	6		3.57978
binom	CDC6	6		2.40712
binom	RACGAP1	6		2.60927
binom	GINS4	6		3.21146
binom	TROAP	6		2.56513
binom	FAM111B	6		2.41651
binom	DEPDC1	6		5.6944
binom	TYMS	6		2.37232
binom	GINS1	6		3.29994
binom	DHFR	6		2.47314
binom	FAM72D	6		3.93835
binom	ZWILCH	6		2.71857
binom	TIMELESS	6		2.48072
binom	KNL1	6		2.70396
binom	TK1	6		2.17045
binom	FOXM1	6		4.65715
binom	ECT2	6		2.67064
binom	FAM72C	6		4.86151
binom	ORC1	6		3.33436
binom	H2AC12	6		2.71086
binom	TRAIP	6		4.25546
binom	RFC5	6		2.37027
binom	CCNF	6		3.63303
binom	H3C14	6		3.25663
binom	CIT	6		4.58303
binom	H3C2	6		2.56305
binom	ERCC6L	6		5.21196
binom	MCM6	6		2.13078
binom	XRCC2	6		3.80154
binom	H3C8	6		4.28527
binom	CIP2A	6		2.41048
binom	CENPH	6		2.12497
binom	CDC25C	6		3.37721
binom	EME1	6		3.95086
binom	STIL	6		3.70911
binom	TEDC2	6		3.64836
binom	RCC1	6		2.46022
binom	POLA2	6		2.3524
binom	KIF22	6		2.05201
binom	APOBEC3B	6		3.80535
binom	DTYMK	6		3.63759
binom	CDK2	6		2.30646
binom	WDR76	6		2.67428
binom	CTPS1	6		2.20538
binom	POLD3	6		2.4169
binom	CHTF18	6		3.31404
binom	SUV39H2	6		2.65035
binom	INCENP	6		2.25243
binom	SUV39H1	6		3.30545
binom	SPDL1	6		2.57322
binom	NPM3	6		4.25939
binom	PIMREG	6		4.66347
binom	AC011603.3	6		2.76052
binom	ESPL1	6		5.21689
binom	TIPIN	6		2.12588
binom	RAD54B	6		3.11339
binom	PRR11	6		2.59805
binom	GINS3	6		2.77857
binom	CHAF1A	6		2.4547
binom	HAUS8	6		2.34606
binom	FANCD2	6		2.38896
binom	FANCB	6		3.25958
binom	CENPI	6		4.5564
binom	MCM8	6		2.7499
binom	AP000944.5	6		2.27302
binom	ZNF367	6		4.4962
binom	POLD1	6		2.29014
binom	NCAPD3	6		2.00035
binom	CCDC34	6		4.50812
binom	CENPM	6		3.44286
binom	FAM83D	6		3.38213
binom	C9orf40	6		3.02336
binom	PCLAF	6		3.34986
binom	HOPX	6		2.39638
binom	DCLRE1B	6		3.2416
binom	PDSS1	6		2.55877
binom	E2F2	6		4.17673
binom	RFC4	6		2.00795
binom	H3C7	6		4.18081
binom	UBE2T	6		3.93878
binom	FAM72B	6		3.10592
binom	AUNIP	6		4.03456
binom	RNASEH2A	6		3.39686
binom	PCNA	6		3.2216
binom	TICRR	6		3.38885
binom	APOC1	6		2.93041
binom	HROB	6		4.6639
binom	TEDC1	6		2.925
binom	MIS18A	6		2.13796
binom	PHF19	6		3.42089
binom	LRR1	6		4.11597
binom	H2BC9	6		2.31186
binom	SGO1	6		2.24917
binom	TEX30	6		4.58549
binom	H2AX	6		3.51215
binom	CENPS	6		2.02932
binom	CCDC86	6		2.06768
binom	NRGN	6		4.09982
binom	H2AC4	6		3.39892
binom	E2F1	6		3.61801
binom	TUBG1	6		3.39146
binom	PAQR4	6		3.12954
binom	CDCA4	6		2.12695
binom	CEP78	6		2.23085
binom	HMGB3	6		4.1702
binom	TIMM8A	6		2.0387
binom	EXOSC2	6		2.00559
binom	CENPS-CORT	6		4.71772
binom	RFC2	6		2.90695
binom	H3C3	6		2.13268
binom	SLC25A10	6		3.04121
binom	PFAS	6		2.50518
binom	KIF18B	6		4.16279
binom	GPSM2	6		2.49915
binom	ARHGAP11A	6		2.22588
binom	CENPO	6		2.51344
binom	C1orf112	6		2.35129
binom	POLE	6		2.74567
binom	CAMK1	6		3.71236
binom	TFDP1	6		3.71662
binom	CDC7	6		2.44267
binom	AL662797.2	6		3.20332
binom	NUDT15	6		2.08572
binom	ZGRF1	6		2.32596
binom	H2AC21	6		2.50172
binom	IFRD2	6		3.26671
binom	TMEM106C	6		2.74368
binom	REXO5	6		2.96689
binom	KIF24	6		3.45282
binom	PPIL1	6		4.22243
binom	POLR3G	6		2.36093
binom	PSRC1	6		4.03043
binom	KIF18A	6		2.20577
binom	FIGNL1	6		2.01427
binom	SH2D2A	6		2.71324
binom	PSAT1	6		2.23907
binom	RCCD1	6		2.05844
binom	TONSL	6		2.91432
binom	DHFRP1	6		2.48614
binom	LRRCC1	6		2.33244
binom	MXD3	6		2.52831
binom	ALYREF	6		2.26735
binom	KLHL23	6		2.19317
binom	CDKN2C	6		2.23112
binom	C5orf34	6		2.64883
binom	MAGOHB	6		2.73888
binom	UCK2	6		3.52996
binom	DNAJC9	6		2.46364
binom	PUS7	6		2.05864
binom	LMNB2	6		3.51581
binom	BDH1	6		2.02867
binom	TYMSOS	6		2.83383
binom	HASPIN	6		2.37405
binom	H2BC18	6		2.42116
binom	PRMT5	6		3.36489
binom	CCDC150	6		3.34907
binom	GALE	6		3.45273
binom	GAR1	6		2.75248
binom	RDM1	6		4.64321
binom	SIGMAR1	6		3.4798
binom	MCM3	6		2.26686
binom	FEN1	6		2.64931
binom	H4C9	6		2.5521
binom	TOMM40	6		2.46396
binom	BRIP1	6		2.17725
binom	UTP4	6		3.01075
binom	DONSON	6		2.02671
binom	CDC25A	6		2.46877
binom	H2AC16	6		2.03348
binom	TREX2	6		3.37323
binom	XRCC3	6		2.56241
binom	NR2C2AP	6		3.15822
binom	HAUS7	6		3.30319
binom	PAK1IP1	6		2.68513
binom	NUP35	6		2.02033
binom	WDR62	6		3.09172
binom	DDIAS	6		2.43042
binom	CCDC15	6		3.52586
binom	FBXO43	6		3.25779
binom	RIBC2	6		3.31512
binom	CHAC2	6		4.02042
binom	TUBB2A	6		2.13682
binom	C4orf46	6		2.0407
binom	E2F7	6		2.07152
binom	LMNB1	6		2.24087
binom	CMSS1	6		3.27233
binom	GMNN	6		2.9101
binom	FSCN1	6		2.57886
binom	PIGW	6		2.21942
binom	SORD	6		3.46684
binom	AC099850.2	6		2.95584
binom	MYBL2	6		3.35798
binom	MYH10	6		2.76578
binom	H2BC13	6		3.81768
binom	FAAP24	6		2.48761
binom	NDUFAF2	6		2.98126
binom	SERPINB6	6		3.27703
binom	TOX	6		2.19009
binom	PNO1	6		2.93072
binom	HPDL	6		2.50309
binom	PGP	6		3.02083
binom	SLC19A1	6		2.35629
binom	CENPV	6		2.07157
binom	DMC1	6		3.23681
binom	PINX1	6		2.91353
binom	SRM	6		2.90673
binom	PXMP2	6		3.70187
binom	RRS1	6		3.15601
binom	EZH2	6		2.74424
binom	H4C4	6		2.72735
binom	METTL1	6		4.03484
binom	NUP93	6		2.41096
binom	DPH2	6		3.6633
binom	PTRH1	6		3.63425
binom	TTLL12	6		2.02232
binom	FARSB	6		2.52643
binom	SMC4	6		2.2353
binom	PRPF4	6		2.61165
binom	H2BC14	6		3.8311
binom	COMTD1	6		2.57095
binom	UMPS	6		2.76214
binom	C17orf58	6		4.13224
binom	HMGXB4	6		2.66184
binom	RABEPK	6		3.14742
binom	SYT1	6		4.58278
binom	COQ2	6		2.88022
binom	ITGAX	6		2.19427
binom	ZNF726	6		2.17874
binom	KDM4A-AS1	6		2.48672
binom	NOLC1	6		2.03974
binom	WDR5	6		2.72135
binom	SHMT1	6		3.08362
binom	PRADC1	6		3.55373
binom	URB2	6		2.19087
binom	ERI2	6		2.42418
binom	BCAT1	6		3.05677
binom	TNFRSF9	6		2.37822
binom	TMEM237	6		2.36122
binom	GCNT1	6		4.01606
binom	MSH6	6		2.26053
binom	SETMAR	6		2.33971
binom	RTKN2	6		3.12766
binom	DUSP4	6		3.59618
binom	CCND1	6		4.24899
binom	MCAT	6		3.58308
binom	PYCR1	6		2.9236
binom	MTERF3	6		2.91801
binom	TFAP4	6		3.97349
binom	POLR3H	6		3.31092
binom	RRP1	6		2.37425
binom	RUSC1	6		3.43869
binom	TLCD3A	6		2.51037
binom	WSB2	6		3.27396
binom	ZNF724	6		2.15397
binom	ATP2A1-AS1	6		4.80452
binom	GNG8	6		2.87356
binom	BTG3	6		2.18314
binom	GNPNAT1	6		3.33493
binom	PINX1	6		2.77687
binom	CSTF2	6		2.5287
binom	SMARCA4	6		2.31171
binom	PDF	6		2.58006
binom	PELP1	6		2.40404
binom	NME1	6		2.42853
binom	NUFIP1	6		2.72796
binom	PRKCH	6		3.54868
binom	H3C10	6		3.99509
binom	MTBP	6		2.30224
binom	H2BC3	6		2.91228
binom	IMPA2	6		2.52322
binom	FP565260.1	6		3.33746
binom	WFDC21P	6		3.60866
binom	DPM1	6		2.15625
binom	DDX55	6		2.64262
binom	COA7	6		3.30461
binom	HAUS2	6		2.28128
binom	ATAD3A	6		2.97776
binom	CTU2	6		3.34069
binom	ARMH1	6		2.67538
binom	PRELID2	6		2.5523
binom	FKBP5	6		2.31308
binom	CNTLN	6		2.41956
binom	NKG7	6		2.86709
binom	BATF3	6		3.53493
binom	SPAG1	6		3.65836
binom	EIF3B	6		2.53252
binom	CHRNA5	6		2.72807
binom	APOO	6		3.27387
binom	BCS1L	6		3.39617
binom	ICMT	6		2.73228
binom	ZNF684	6		2.07327
binom	ZNF530	6		2.38295
binom	MRM1	6		3.27188
binom	MECR	6		2.61007
binom	EEF2KMT	6		2.65523
binom	ZBED2	6		2.25086
binom	SLC25A33	6		2.8629
binom	LAS1L	6		2.33015
binom	DHRS3	6		4.13682
binom	IGSF3	6		2.52561
binom	H1-1	6		3.35388
binom	DUSP10	6		3.94688
binom	ANKLE1	6		2.39295
binom	XYLB	6		2.83832
binom	RMI1	6		2.59934
binom	FBXO4	6		2.58172
binom	SFXN4	6		2.29672
binom	KNOP1	6		2.42494
binom	EPB41L2	6		2.78392
binom	H2BC10	6		3.22488
binom	ZNF850	6		2.5505
binom	FXN	6		2.47535
binom	AC090152.1	6		4.60635
binom	TUBB6	6		2.65688
binom	CTSW	6		2.7813
binom	SASS6	6		2.3634
binom	H4C1	6		2.99087
binom	HSPA14	6		2.16061
binom	AC083880.1	6		2.18192
binom	SDC4	6		2.69004
binom	ZNF492	6		2.34885
binom	ACAD9	6		2.24537
binom	CA2	6		3.61699
binom	EXO5	6		2.08996
binom	RECQL4	6		3.61127
binom	PAXIP1	6		2.05945
binom	SPA17	6		2.20221
binom	RAB20	6		4.21055
binom	AC239868.1	6		2.32912
binom	PPAT	6		2.20972
binom	EEF1AKMT4	6		2.88141
binom	RFX2	6		2.31017
binom	NOL10	6		2.37389
binom	LRP8	6		2.14381
binom	Z94721.1	6		2.62279
binom	CDC25B	6		2.14008
binom	ZNF232	6		2.89992
binom	IL4I1	6		2.40347
binom	TMEM201	6		2.33007
binom	AC002116.2	6		2.27207
binom	HAUS6	6		2.45843
binom	PDGFA	6		2.14473
binom	OTULINL	6		2.90398
binom	FUT7	6		2.07824
binom	SHISA3	6		2.22191
binom	ANKRD54	6		3.04622
binom	TOR2A	6		2.93944
binom	MATK	6		2.01124
binom	DNAAF5	6		2.00627
binom	ABHD11	6		3.20016
binom	DUS3L	6		2.37821
binom	ECE2	6		2.84222
binom	IL12RB2	6		3.37265
binom	AK4	6		2.17592
binom	TNFSF13B	6		3.55364
binom	PUS1	6		2.60536
binom	PARP2	6		2.47258
binom	PWP2	6		3.02301
binom	AIF1	6		2.96452
binom	ARHGAP33	6		2.63433
binom	PKP4	6		2.31438
binom	FAH	6		3.74849
binom	HSPA2	6		3.06465
binom	PTMAP5	6		4.17186
binom	HILPDA	6		2.19774
binom	CDC23	6		2.16526
binom	CDK2AP1	6		4.12333
binom	RCC2	6		2.36041
binom	ATAD3B	6		2.62042
binom	FAM92A	6		2.43067
binom	CLN6	6		2.12285
binom	TIMM44	6		2.30163
binom	H2BC17	6		2.66969
binom	AC092723.3	6		2.39863
binom	SMKR1	6		2.13239
binom	LAPTM4B	6		2.30167
binom	ID2	6		3.04073
binom	LRRC45	6		3.6345
binom	H2AC13	6		2.07521
binom	NAT10	6		2.11927
binom	KMT5A	6		3.31116
binom	AC005747.1	6		2.06145
binom	DBNDD2	6		3.88005
binom	TRERF1	6		2.28892
binom	PCCA-DT	6		3.26077
binom	ARL13B	6		3.2996
binom	BCAR3	6		2.71771
binom	FAM86C1	6		3.97008
binom	REEP4	6		2.38366
binom	NUDCD1	6		2.02947
binom	ARG2	6		2.10082
binom	C1orf21	6		3.10843
binom	ARHGAP19	6		2.14795
binom	GPR19	6		2.8793
binom	AIFM2	6		2.7211
binom	RPP40	6		3.76533
binom	CCP110	6		2.14411
binom	BBS7	6		2.66299
binom	CCHCR1	6		2.29891
binom	HRAS	6		2.76477
binom	CSKMT	6		2.3987
binom	SYT17	6		2.69728
binom	NAF1	6		2.29236
binom	C8orf88	6		3.35636
binom	SMIM13	6		2.8781
binom	POLR3E	6		2.47383
binom	AICDA	6		2.62096
binom	ADARB1	6		3.22475
binom	UBL7-AS1	6		2.00349
binom	C16orf95	6		3.4922
binom	DPY19L2P2	6		2.2757
binom	SPART	6		2.14747
binom	KALRN	6		3.1635
binom	C12orf77	6		4.1404
binom	TTC26	6		2.09768
binom	CISH	6		4.04529
binom	ENO2	6		2.11349
binom	KIF9	6		2.95357
binom	KIFBP	6		2.20167
binom	PLAGL2	6		2.277
binom	SORBS3	6		3.01393
binom	MYB	6		2.06731
binom	SCARB1	6		2.82207
binom	GCSAM	6		2.371
binom	TUBGCP5	6		2.38603
binom	FBXW9	6		3.75748
binom	KCTD9	6		2.63535
binom	JOSD1	6		2.47095
binom	WEE1	6		2.3465
binom	AP002360.2	6		2.58155
binom	DHRS9	6		3.65339
binom	FDXACB1	6		3.08535
binom	CYBRD1	6		2.09617
binom	H2AC14	6		2.13111
binom	SVIL	6		2.88261
binom	SRD5A3	6		2.42751
binom	YRDC	6		3.4188
binom	TBCD	6		2.50996
binom	EGR2	6		3.31642
binom	CRLS1	6		2.22807
binom	DLL3	6		3.98
binom	GTPBP3	6		2.34517
binom	XXYLT1	6		3.2282
binom	FAM81A	6		3.61587
binom	LINC00158	6		2.88072
binom	BX890604.2	6		2.2934
binom	DNAJA4	6		2.13191
binom	AL118516.1	6		2.71167
binom	ATF3	6		3.70464
binom	IQCC	6		2.25248
binom	IL2RB	6		2.6987
binom	ARHGAP19-SLIT1	6		2.0872
binom	KATNB1	6		2.76453
binom	B3GNTL1	6		3.72557
binom	ADAM15	6		2.24544
binom	OSBPL1A	6		2.10384
binom	MON1A	6		3.18339
binom	IRAK1	6		2.70331
binom	FGF14-AS2	6		2.35012
binom	AC022966.1	6		2.17294
binom	SCML1	6		2.26559
binom	XCL1	6		2.36177
binom	KIF21A	6		2.35992
binom	ALDH4A1	6		3.40521
binom	LANCL2	6		2.86243
binom	CSF1	6		2.72227
binom	E2F6	6		2.52396
binom	ZAP70	6		2.30783
binom	ZBTB9	6		2.79584
binom	CPM	6		2.53576
binom	LHFPL6	6		2.19395
binom	MAP2	6		2.93651
binom	ZNF598	6		3.08965
binom	LONP1	6		2.15818
binom	CRIP3	6		2.63767
binom	MARS2	6		3.00407
binom	C19orf47	6		2.96039
binom	NAP1L5	6		3.27304
binom	MFN2	6		2.03463
binom	MSTO2P	6		2.15423
binom	HECTD2	6		2.07093
binom	CLUH	6		2.42364
binom	PGAM5	6		3.59065
binom	RAMP1	6		3.26517
binom	MFSD2A	6		2.59295
binom	LILRA4	6		2.60034
binom	AC096536.2	6		3.6807
binom	UBAC2-AS1	6		3.26246
binom	DGAT2	6		2.30084
binom	GSDME	6		3.68916
binom	DUS1L	6		2.65068
binom	SERPINE2	6		2.0772
binom	LDLRAD4	6		2.19459
binom	ACSL1	6		2.04445
binom	RGS9	6		3.25531
binom	ELOVL6	6		2.227
binom	BORA	6		2.47887
binom	LRTOMT	6		3.70512
binom	JMJD8	6		2.86406
binom	RNF144A	6		2.33309
binom	H2BC11	6		2.50946
binom	SPNS3	6		2.98335
binom	SMYD5	6		3.1208
binom	SYNPO	6		3.24143
binom	CMTM3	6		2.49145
binom	DGCR6	6		3.62224
binom	DNASE1L3	6		2.29062
binom	RGS16	6		3.16468
binom	NEFH	6		2.02466
binom	XCL2	6		2.6471
binom	PPM1J	6		2.89293
binom	YTHDF3-AS1	6		3.73738
binom	CEP72	6		3.09925
binom	AP000812.5	6		4.00501
binom	TTI1	6		2.07773
binom	H3C13	6		2.00111
binom	ILVBL	6		2.05067
binom	SNHG21	6		2.51759
binom	ADO	6		2.95333
binom	DPCD	6		3.39626
binom	ZNF273	6		2.16936
binom	LINC01128	6		2.07369
binom	GDAP1	6		2.26194
binom	SRRD	6		2.52765
binom	GPR34	6		2.38716
binom	ACOT4	6		3.45644
binom	ACTR5	6		2.56501
binom	SETD6	6		2.21843
binom	TTPAL	6		2.39071
binom	H3C11	6		3.10683
binom	GATAD2A	6		2.0059
binom	SYNGR3	6		3.45222
binom	ERVMER61-1	6		2.18781
binom	PRKAG2-AS1	6		3.265
binom	ESRRA	6		2.59036
binom	CCL3	6		2.51211
binom	DUSP3	6		2.70022
binom	AC091271.1	6		2.47566

## Sheet: 7 - MBC4
method	external_gene_name	cluster	summary.AUC	summary.logFC
wilcox	LTB	7	0.79624
wilcox	CD37	7	0.949263
wilcox	CD52	7	0.761369
wilcox	CD24	7	0.789109
wilcox	NIBAN3	7	0.916401
wilcox	ARHGAP24	7	0.907737
wilcox	SPIB	7	0.892606
wilcox	LINC01857	7	0.865596
wilcox	RAC2	7	0.929489
wilcox	S100A4	7	0.744018
wilcox	FCMR	7	0.859965
wilcox	UCP2	7	0.914189
wilcox	TCF4	7	0.734306
wilcox	LIMD2	7	0.848269
wilcox	PTPRCAP	7	0.845117
wilcox	FCRLA	7	0.717346
wilcox	RNASET2	7	0.696361
wilcox	MS4A1	7	0.72237
wilcox	GPSM3	7	0.878627
wilcox	MYL12A	7	0.885726
wilcox	SYPL1	7	0.828588
wilcox	POLD4	7	0.829113
wilcox	MYL12B	7	0.702502
wilcox	PARP15	7	0.807543
wilcox	QRSL1	7	0.707853
wilcox	ALOX5AP	7	0.813102
wilcox	CD79B	7	0.698152
wilcox	ARPC3	7	0.868471
wilcox	STAT1	7	0.702401
wilcox	SAT1	7	0.683078
wilcox	ID3	7	0.808913
wilcox	TMSB4X	7	0.814532
wilcox	ERP29	7	0.695054
wilcox	PFDN5	7	0.699861
wilcox	FAU	7	0.701135
wilcox	GPX1	7	0.693607
wilcox	RALGPS2	7	0.690742
wilcox	EEF1A1	7	0.800219
wilcox	BIN1	7	0.695107
wilcox	RACK1	7	0.693904
wilcox	CD74	7	0.663068
wilcox	COMMD6	7	0.792799
wilcox	UBXN1	7	0.8309
wilcox	PTPRC	7	0.794405
wilcox	GPM6A	7	0.749594
wilcox	CNN2	7	0.678787
wilcox	HLA-E	7	0.783676
wilcox	TRBC2	7	0.664359
wilcox	BRK1	7	0.672217
wilcox	EPSTI1	7	0.655284
wilcox	PFN1	7	0.668639
wilcox	SNX3	7	0.654004
wilcox	BTG1	7	0.665351
wilcox	CD44	7	0.666372
wilcox	SESN3	7	0.66557
wilcox	CSK	7	0.797591
wilcox	IKZF3	7	0.670747
wilcox	SUMO2	7	0.665067
wilcox	EEF2	7	0.670107
wilcox	LSM2	7	0.661788
wilcox	NCF4	7	0.658271
wilcox	SIT1	7	0.786746
wilcox	GAS5	7	0.757257
wilcox	TOMM7	7	0.664437
wilcox	EEF1D	7	0.659689
wilcox	FTH1	7	0.659177
wilcox	ADAMTS6	7	0.654911
wilcox	UBE2L6	7	0.656337
wilcox	CD48	7	0.743228
wilcox	PTRHD1	7	0.652956
wilcox	S100A10	7	0.6529
wilcox	CAPZB	7	0.655493
wilcox	ZFAS1	7	0.748861
wilcox	SH3BGRL	7	0.656573
wilcox	TTN	7	0.703173
wilcox	NAPSB	7	0.657826
wilcox	FXYD5	7	0.76151
wilcox	TGIF1	7	0.711523
wilcox	CASP4	7	0.758377
wilcox	SP100	7	0.654138
wilcox	BLK	7	0.651357
wilcox	CORO1B	7	0.764935
wilcox	PABPC1	7	0.724832
wilcox	CD82	7	0.73306
wilcox	ACAP1	7	0.722578
wilcox	RHOC	7	0.710521
wilcox	PTPN6	7	0.754403
wilcox	CUTA	7	0.731369
wilcox	ACP5	7	0.705414
wilcox	RHOF	7	0.732812
wilcox	CTSS	7	0.710058
wilcox	TMEM159	7	0.687986
wilcox	BCAS4	7	0.749769
wilcox	PLAAT4	7	0.675258
wilcox	GNG11	7	0.658211
wilcox	STAG3	7	0.709765
wilcox	DEK	7	0.725599
wilcox	RAB11A	7	0.721991
wilcox	RUBCNL	7	0.700109
wilcox	SELL	7	0.703558
wilcox	LGALS9	7	0.695843
wilcox	EIF3F	7	0.69683
wilcox	PKIG	7	0.728484
wilcox	KLF13	7	0.694018
wilcox	IRF1	7	0.691966
wilcox	FGD2	7	0.678243
wilcox	HCST	7	0.693052
wilcox	LYN	7	0.689547
wilcox	U2AF1L4	7	0.686674
wilcox	SH3BP1	7	0.677087
wilcox	MYO1E	7	0.665553
wilcox	APBB1IP	7	0.679628
wilcox	PIM2	7	0.677473
wilcox	SERPINB1	7	0.698251
wilcox	IL16	7	0.703462
wilcox	SH3BP5	7	0.701382
wilcox	PARP3	7	0.660446
wilcox	ARHGAP17	7	0.667116
wilcox	RAB4B-EGLN2	7	0.661742
wilcox	SH3BGRL3	7	0.678121
wilcox	IGHG2	7	0.693537
wilcox	CNPY3	7	0.67061
wilcox	CLECL1	7	0.700641
wilcox	IFNGR1	7	0.658043
wilcox	MARCKS	7	0.67784
wilcox	STAP1	7	0.66024
wilcox	IRF7	7	0.66229
wilcox	IGHA1	7	0.664345
wilcox	SETX	7	0.656345
wilcox	NT5C	7	0.672965
wilcox	PXK	7	0.66882
wilcox	EIF3E	7	0.657445
wilcox	TNFRSF13B	7	0.662568
wilcox	PDCD4	7	0.674246
wilcox	MOB1A	7	0.672876
wilcox	LBH	7	0.671162
wilcox	CD72	7	0.655308
wilcox	CD70	7	0.651054
wilcox	HLA-DPB1	7	0.661361
binom	AC133065.1	7		4.66305
binom	GNG11	7		3.12843
binom	CMTM3	7		2.94369
binom	CCL25	7		4.23553
binom	WFDC21P	7		3.18916
binom	MS4A7	7		2.39299
binom	SERPINF1	7		3.19131
binom	CCDC24	7		2.64198
binom	CLEC4C	7		2.50703
binom	ANK1	7		2.99082
binom	FXYD2	7		3.47037

## Sheet: 8 - PB2
method	external_gene_name	cluster	summary.AUC	summary.logFC
wilcox	MKI67	8	0.919653
wilcox	GGH	8	0.924776
wilcox	ZWINT	8	0.929385
wilcox	RRM2	8	0.894793
wilcox	MZB1	8	0.974132
wilcox	CENPU	8	0.91193
wilcox	SEC11C	8	0.972397
wilcox	HMGB2	8	0.929897
wilcox	BIRC5	8	0.911604
wilcox	CENPW	8	0.891216
wilcox	CENPM	8	0.935402
wilcox	TK1	8	0.898508
wilcox	HSP90B1	8	0.97043
wilcox	TYMS	8	0.909181
wilcox	SDF2L1	8	0.965492
wilcox	CCNA2	8	0.863361
wilcox	PPIB	8	0.961085
wilcox	CLSPN	8	0.861506
wilcox	H2AZ1	8	0.968956
wilcox	XBP1	8	0.940477
wilcox	ELL2	8	0.889387
wilcox	SSR4	8	0.957094
wilcox	CDKN3	8	0.874533
wilcox	MANF	8	0.951668
wilcox	JCHAIN	8	0.930292
wilcox	SHCBP1	8	0.853473
wilcox	MAD2L1	8	0.906597
wilcox	MYDGF	8	0.942521
wilcox	CENPF	8	0.849445
wilcox	TPX2	8	0.871637
wilcox	HSPA5	8	0.973379
wilcox	GMPPB	8	0.915012
wilcox	TUBA1B	8	0.966381
wilcox	PDIA4	8	0.950079
wilcox	HMGB1	8	0.976139
wilcox	P4HB	8	0.963216
wilcox	ASF1B	8	0.861007
wilcox	FEN1	8	0.876665
wilcox	TENT5C	8	0.868842
wilcox	PDIA6	8	0.963846
wilcox	UBE2J1	8	0.927316
wilcox	CALR	8	0.966203
wilcox	DERL3	8	0.893538
wilcox	SUB1	8	0.964593
wilcox	SEC61G	8	0.960801
wilcox	PRDX4	8	0.947551
wilcox	SMC4	8	0.908135
wilcox	MCM7	8	0.880452
wilcox	KDELR2	8	0.945361
wilcox	UBE2T	8	0.857717
wilcox	DTYMK	8	0.886275
wilcox	STMN1	8	0.951002
wilcox	GINS2	8	0.823983
wilcox	FKBP11	8	0.916255
wilcox	SH3TC1	8	0.866854
wilcox	TMEM258	8	0.952447
wilcox	SPCS2	8	0.920016
wilcox	HMGN2	8	0.949728
wilcox	SSR3	8	0.917758
wilcox	CCNB2	8	0.846524
wilcox	CHCHD2	8	0.893291
wilcox	DAD1	8	0.94194
wilcox	LMAN1	8	0.935808
wilcox	TMEM106C	8	0.880807
wilcox	SMC2	8	0.883739
wilcox	SPCS3	8	0.928381
wilcox	HMMR	8	0.820991
wilcox	ASPM	8	0.831112
wilcox	DHFR	8	0.86458
wilcox	RPN2	8	0.923896
wilcox	RABAC1	8	0.896885
wilcox	CCDC167	8	0.868138
wilcox	FTL	8	0.925734
wilcox	CDC6	8	0.811478
wilcox	RPN1	8	0.918166
wilcox	PCNA	8	0.854686
wilcox	HM13	8	0.914251
wilcox	NCAPG	8	0.8155
wilcox	OSTC	8	0.868705
wilcox	TMED9	8	0.911826
wilcox	PRDM1	8	0.811973
wilcox	LRRC59	8	0.854201
wilcox	POU2AF1	8	0.876537
wilcox	BUB1	8	0.803209
wilcox	RAN	8	0.907159
wilcox	H1-5	8	0.822166
wilcox	CDK1	8	0.819541
wilcox	TMED10	8	0.881459
wilcox	DLGAP5	8	0.805183
wilcox	ARF4	8	0.86067
wilcox	PCLAF	8	0.871776
wilcox	CENPN	8	0.823243
wilcox	AC087721.2	8	0.839639
wilcox	UBE2C	8	0.841795
wilcox	PHF19	8	0.852212
wilcox	SSR1	8	0.877527
wilcox	LMAN2	8	0.906814
wilcox	PRC1	8	0.8049
wilcox	PTTG1	8	0.889209
wilcox	CRELD2	8	0.87562
wilcox	TMED2	8	0.897237
wilcox	COPE	8	0.860266
wilcox	NANS	8	0.869736
wilcox	UQCRQ	8	0.856174
wilcox	DERL1	8	0.868239
wilcox	ANP32E	8	0.875042
wilcox	SELENOS	8	0.85426
wilcox	SELENOK	8	0.89251
wilcox	RAD51AP1	8	0.802576
wilcox	NDUFA6	8	0.852496
wilcox	CDCA3	8	0.801499
wilcox	LDHA	8	0.870499
wilcox	HNRNPA2B1	8	0.892941
wilcox	KIF22	8	0.837344
wilcox	RNASEH2A	8	0.843602
wilcox	TPI1	8	0.867976
wilcox	CDC20	8	0.802899
wilcox	MIR4435-2HG	8	0.801887
wilcox	NCAPD3	8	0.825144
wilcox	TXNDC11	8	0.851357
wilcox	GTSE1	8	0.808494
wilcox	PTMA	8	0.888145
wilcox	TECR	8	0.882563
wilcox	CYCS	8	0.844348
wilcox	CKS1B	8	0.856426
wilcox	NDC80	8	0.793881
wilcox	ESCO2	8	0.794159
wilcox	SEC61A1	8	0.825426
wilcox	ERLEC1	8	0.852174
wilcox	MTDH	8	0.884896
wilcox	RANBP1	8	0.856767
wilcox	CANX	8	0.848466
wilcox	CISD2	8	0.882566
wilcox	RFC4	8	0.829394
wilcox	ATAD5	8	0.79765
wilcox	HSP90AA1	8	0.882605
wilcox	PRDX2	8	0.842015
wilcox	RRM1	8	0.837771
wilcox	BRCA1	8	0.818219
wilcox	DNAJC3	8	0.831443
wilcox	SEC13	8	0.840827
wilcox	LRR1	8	0.807364
wilcox	KIF11	8	0.819051
wilcox	DNAJB11	8	0.86719
wilcox	HELLS	8	0.825263
wilcox	TMPO	8	0.870585
wilcox	COX7A2	8	0.840124
wilcox	ATAD2	8	0.82699
wilcox	CCNB1	8	0.806852
wilcox	RPA3	8	0.856729
wilcox	ITM2C	8	0.804651
wilcox	GMNN	8	0.791163
wilcox	TUBB4B	8	0.865326
wilcox	NDUFB6	8	0.83429
wilcox	CENPK	8	0.80362
wilcox	MYBL2	8	0.793782
wilcox	HMGB3	8	0.785191
wilcox	SNRPB	8	0.87073
wilcox	TUBB	8	0.880352
wilcox	TXNDC5	8	0.815536
wilcox	DUT	8	0.868624
wilcox	DDX39A	8	0.84274
wilcox	NUDT1	8	0.857104
wilcox	SRPRB	8	0.803597
wilcox	FKBP2	8	0.830606
wilcox	CYBA	8	0.833326
wilcox	H2AZ2	8	0.869003
wilcox	IFI27L1	8	0.794849
wilcox	SLC35B1	8	0.79257
wilcox	CDCA8	8	0.80977
wilcox	MCM4	8	0.799457
wilcox	ANAPC11	8	0.826632
wilcox	PGAM1	8	0.847465
wilcox	DIAPH3	8	0.791229
wilcox	CHEK1	8	0.817938
wilcox	JPT1	8	0.863491
wilcox	TRAM1	8	0.826047
wilcox	SNRPG	8	0.861081
wilcox	HNRNPAB	8	0.826256
wilcox	COX8A	8	0.847699
wilcox	CTNNAL1	8	0.800447
wilcox	MIF	8	0.814501
wilcox	KNL1	8	0.807106
wilcox	MLEC	8	0.812502
wilcox	KIFC1	8	0.803891
wilcox	CYTOR	8	0.819444
wilcox	TNFRSF17	8	0.823703
wilcox	ALG5	8	0.826689
wilcox	ORC6	8	0.811013
wilcox	FANCI	8	0.804229
wilcox	KDELR1	8	0.834489
wilcox	TMEM59	8	0.820147
wilcox	ENO1	8	0.837786
wilcox	CD320	8	0.784443
wilcox	SNRPD1	8	0.855425
wilcox	GAPDH	8	0.854456
wilcox	LSM5	8	0.839121
wilcox	TUBG1	8	0.789412
wilcox	PRDX5	8	0.831236
wilcox	NUCB2	8	0.787984
wilcox	SNRPE	8	0.84678
wilcox	H2AX	8	0.77139
wilcox	DNAJC9	8	0.817256
wilcox	NCAPH	8	0.779959
wilcox	SIVA1	8	0.809065
wilcox	ATP5PF	8	0.815057
wilcox	PSMA7	8	0.834386
wilcox	AURKB	8	0.79306
wilcox	TOP2A	8	0.795368
wilcox	SPCS1	8	0.850149
wilcox	FDPS	8	0.835323
wilcox	NUF2	8	0.78316
wilcox	LSM4	8	0.8223
wilcox	SMC1A	8	0.818512
wilcox	MESD	8	0.838641
wilcox	TMBIM6	8	0.85461
wilcox	UAP1	8	0.778232
wilcox	EXOSC8	8	0.812158
wilcox	RRBP1	8	0.807844
wilcox	MCM6	8	0.769043
wilcox	SSR2	8	0.807962
wilcox	PA2G4	8	0.823357
wilcox	PREB	8	0.820405
wilcox	TMEM208	8	0.802474
wilcox	IGLL5	8	0.804921
wilcox	ARF1	8	0.810867
wilcox	MCM3	8	0.817182
wilcox	CENPE	8	0.802442
wilcox	GNG5	8	0.83841
wilcox	TXN	8	0.962652
wilcox	CKS2	8	0.835707
wilcox	OIP5	8	0.800869
wilcox	MRPL51	8	0.803386
wilcox	BCL2L12	8	0.80987
wilcox	DNMT1	8	0.818751
wilcox	COX7B	8	0.952041
wilcox	CD27	8	0.805767
wilcox	CALU	8	0.779361
wilcox	HSPD1	8	0.819564
wilcox	YBX1	8	0.819483
wilcox	CDCA2	8	0.769183
wilcox	PKMYT1	8	0.769275
wilcox	UFD1	8	0.795981
wilcox	ANKRD36BP2	8	0.769467
wilcox	KPNA2	8	0.820294
wilcox	SRGN	8	0.839344
wilcox	NDUFS5	8	0.956852
wilcox	VDAC3	8	0.801892
wilcox	OST4	8	0.972613
wilcox	SEC61B	8	0.982782
wilcox	UBE2S	8	0.742137
wilcox	DDOST	8	0.813749
wilcox	FBXO5	8	0.74462
wilcox	COX6A1	8	0.800332
wilcox	ATP5MC3	8	0.817467
wilcox	TIMELESS	8	0.762759
wilcox	H3C2	8	0.772598
wilcox	PSMB6	8	0.802219
wilcox	CACYBP	8	0.828763
wilcox	SRPRA	8	0.796406
wilcox	TTF2	8	0.769424
wilcox	AQP3	8	0.774951
wilcox	AARS1	8	0.771789
wilcox	SRSF2	8	0.809697
wilcox	CDCA5	8	0.767313
wilcox	ATP5MF	8	0.95677
wilcox	RAD51	8	0.789547
wilcox	LSM3	8	0.791926
wilcox	MCM2	8	0.776534
wilcox	STT3A	8	0.777857
wilcox	SKA2	8	0.776272
wilcox	PKM	8	0.813352
wilcox	NASP	8	0.820455
wilcox	CKAP4	8	0.760383
wilcox	POLR2L	8	0.939469
wilcox	COX6C	8	0.95527
wilcox	MCM5	8	0.809669
wilcox	DNAJB9	8	0.772078
wilcox	TMEM97	8	0.778831
wilcox	PARPBP	8	0.736602
wilcox	NDUFAB1	8	0.935338
wilcox	H4C3	8	0.794111
wilcox	RFC5	8	0.756481
wilcox	PIM2	8	0.787747
wilcox	CD59	8	0.778358
wilcox	GMPPA	8	0.758249
wilcox	CAV1	8	0.772295
wilcox	SLC25A5	8	0.958662
wilcox	CDK2AP2	8	0.937006
wilcox	NDUFA11	8	0.947686
wilcox	NDUFS6	8	0.927987
wilcox	COX17	8	0.937616
wilcox	TROAP	8	0.781027
wilcox	CCT6A	8	0.819264
wilcox	NDUFB7	8	0.932626
wilcox	KIF20B	8	0.763318
wilcox	H2AC13	8	0.75102
wilcox	CALM1	8	0.806946
wilcox	XRCC5	8	0.805272
wilcox	SLAMF7	8	0.782017
wilcox	LIG1	8	0.736993
wilcox	COX5A	8	0.951109
wilcox	GPAA1	8	0.794478
wilcox	PPIA	8	0.96805
wilcox	TXNDC17	8	0.915235
wilcox	LIME1	8	0.778152
wilcox	EBP	8	0.773568
wilcox	HSPE1	8	0.794224
wilcox	ALDOA	8	0.799662
wilcox	SLC44A1	8	0.754545
wilcox	MPC1	8	0.761304
wilcox	SRSF7	8	0.813976
wilcox	ANXA5	8	0.785824
wilcox	AURKAIP1	8	0.921442
wilcox	NDUFC1	8	0.922386
wilcox	CHCHD10	8	0.769255
wilcox	SPC25	8	0.749853
wilcox	HNRNPA3	8	0.803836
wilcox	PRKDC	8	0.791233
wilcox	ATP6V0B	8	0.780277
wilcox	IER3IP1	8	0.77651
wilcox	MANEA	8	0.734474
wilcox	PSMB2	8	0.925929
wilcox	PRDX3	8	0.778695
wilcox	SAR1B	8	0.768245
wilcox	ATP5MPL	8	0.932041
wilcox	EIF5A	8	0.792202
wilcox	PFN1	8	0.956879
wilcox	PDCD5	8	0.916311
wilcox	EZH2	8	0.755562
wilcox	BANF1	8	0.911692
wilcox	PSMB3	8	0.93096
wilcox	EMC7	8	0.798889
wilcox	NAA38	8	0.801768
wilcox	KIF23	8	0.740105
wilcox	TXNDC15	8	0.754858
wilcox	TPST2	8	0.750663
wilcox	ARHGAP11A	8	0.72683
wilcox	CBX5	8	0.779871
wilcox	ACOT7	8	0.767603
wilcox	LRPAP1	8	0.781014
wilcox	DEPDC1B	8	0.740063
wilcox	SRSF3	8	0.807626
wilcox	UQCC2	8	0.897729
wilcox	SSRP1	8	0.792804
wilcox	ATP5MC1	8	0.764613
wilcox	NDUFA7	8	0.805145
wilcox	SEC24D	8	0.730055
wilcox	KLHL14	8	0.800482
wilcox	AURKA	8	0.769021
wilcox	SNRPC	8	0.911564
wilcox	RNASEH2C	8	0.771889
wilcox	TOMM5	8	0.916856
wilcox	BOLA3	8	0.880836
wilcox	ACAT2	8	0.800001
wilcox	LMNB1	8	0.779771
wilcox	PSMD8	8	0.777021
wilcox	SPAG5	8	0.740081
wilcox	POLR2K	8	0.896447
wilcox	IGKV3D-7	8	0.741361
wilcox	CENPH	8	0.753502
wilcox	SLC38A5	8	0.749507
wilcox	POMP	8	0.925993
wilcox	TCF19	8	0.742938
wilcox	C12orf75	8	0.906077
wilcox	YIF1B	8	0.75876
wilcox	NME1-NME2	8	0.921186
wilcox	RAD51C	8	0.753835
wilcox	ATP5ME	8	0.797853
wilcox	ROMO1	8	0.799738
wilcox	RACGAP1	8	0.754969
wilcox	PARK7	8	0.932115
wilcox	MND1	8	0.768488
wilcox	MRPL52	8	0.91846
wilcox	ELOC	8	0.905079
wilcox	NDUFA4	8	0.76873
wilcox	SURF4	8	0.752255
wilcox	SEMA4A	8	0.740149
wilcox	VRK1	8	0.772764
wilcox	NCAPG2	8	0.750686
wilcox	H1-2	8	0.79011
wilcox	HDLBP	8	0.761442
wilcox	POP7	8	0.871075
wilcox	SLC39A7	8	0.749098
wilcox	GLRX	8	0.777073
wilcox	STOML2	8	0.894668
wilcox	ZNF706	8	0.928213
wilcox	SRM	8	0.73872
wilcox	KIF2C	8	0.732359
wilcox	POLD2	8	0.768704
wilcox	MICOS10	8	0.78413
wilcox	PSMC3	8	0.768117
wilcox	NDUFA1	8	0.921523
wilcox	PRDX1	8	0.927976
wilcox	PTGES3	8	0.784939
wilcox	HSPA13	8	0.741992
wilcox	NCL	8	0.782472
wilcox	H2AC14	8	0.738704
wilcox	CYC1	8	0.778197
wilcox	SLBP	8	0.771622
wilcox	NHP2	8	0.787598
wilcox	SUMO2	8	0.785615
wilcox	CRIP1	8	0.797094
wilcox	RFC3	8	0.745933
wilcox	PRELID1	8	0.90323
wilcox	TRIP13	8	0.731672
wilcox	CIP2A	8	0.761535
wilcox	ILF2	8	0.902105
wilcox	TUBA1C	8	0.757576
wilcox	ARHGDIA	8	0.777038
wilcox	MDH2	8	0.900885
wilcox	H3C3	8	0.717251
wilcox	NDUFAF3	8	0.892867
wilcox	PPP1CA	8	0.780254
wilcox	TACC3	8	0.731297
wilcox	HYOU1	8	0.737611
wilcox	PLK1	8	0.723575
wilcox	TOPBP1	8	0.752533
wilcox	SASS6	8	0.725335
wilcox	IGKV3OR2-268	8	0.729736
wilcox	POLR2I	8	0.778276
wilcox	NDUFA2	8	0.78788
wilcox	ABCB9	8	0.71093
wilcox	NDUFB8	8	0.763281
wilcox	CCT2	8	0.770737
wilcox	RBX1	8	0.778606
wilcox	ELOB	8	0.787543
wilcox	GUSB	8	0.750891
wilcox	FABP5	8	0.896943
wilcox	KRTCAP2	8	0.773982
wilcox	HJURP	8	0.710179
wilcox	MIS18A	8	0.724744
wilcox	ISOC2	8	0.862284
wilcox	SF3B5	8	0.784779
wilcox	NDUFB11	8	0.791325
wilcox	MRPL23	8	0.886793
wilcox	ADTRP	8	0.772704
wilcox	SLC3A2	8	0.75003
wilcox	MAGOHB	8	0.734129
wilcox	MRPL57	8	0.892036
wilcox	UFM1	8	0.753017
wilcox	BLOC1S1	8	0.777111
wilcox	XRCC6	8	0.775189
wilcox	DCTN3	8	0.784101
wilcox	CFL1	8	0.740534
wilcox	BSG	8	0.752426
wilcox	EDF1	8	0.781179
wilcox	NPC2	8	0.767244
wilcox	ERH	8	0.775365
wilcox	POC1A	8	0.750097
wilcox	ANP32B	8	0.908816
wilcox	ATP5F1B	8	0.910661
wilcox	POLA2	8	0.72339
wilcox	CCR10	8	0.755011
wilcox	NDUFA13	8	0.758795
wilcox	SNRPF	8	0.739783
wilcox	SNRPD2	8	0.771857
wilcox	SLIRP	8	0.886328
wilcox	TCP1	8	0.765814
wilcox	CDC45	8	0.746316
wilcox	HSPB11	8	0.766678
wilcox	ZNRD2	8	0.848253
wilcox	APOBEC3B	8	0.73627
wilcox	ITGB3BP	8	0.734226
wilcox	SEC14L1	8	0.777998
wilcox	UHRF1	8	0.744245
wilcox	DTL	8	0.744693
wilcox	HAT1	8	0.750668
wilcox	UQCR10	8	0.775538
wilcox	MRPS16	8	0.879438
wilcox	CCT5	8	0.776355
wilcox	CENPA	8	0.724707
wilcox	ISCU	8	0.888704
wilcox	DCPS	8	0.873002
wilcox	COPG1	8	0.736722
wilcox	UQCRFS1	8	0.885799
wilcox	LDHB	8	0.903773
wilcox	MCM10	8	0.739672
wilcox	MRPL12	8	0.854895
wilcox	PSMA5	8	0.892044
wilcox	SERP1	8	0.901729
wilcox	NCAPD2	8	0.740646
wilcox	CKAP5	8	0.748441
wilcox	CCDC34	8	0.752111
wilcox	YIF1A	8	0.743854
wilcox	MACROH2A1	8	0.769314
wilcox	PSMA6	8	0.894348
wilcox	MYCBP	8	0.857689
wilcox	BUB1B	8	0.714446
wilcox	MELK	8	0.712606
wilcox	RFC2	8	0.737971
wilcox	KRT10	8	0.774985
wilcox	DENND6B	8	0.745598
wilcox	CMC2	8	0.86854
wilcox	SNRNP25	8	0.863824
wilcox	SNU13	8	0.771497
wilcox	TEX30	8	0.700856
wilcox	PSMB5	8	0.860727
wilcox	POLQ	8	0.714117
wilcox	MORF4L2	8	0.737651
wilcox	CSE1L	8	0.729003
wilcox	LSM2	8	0.758871
wilcox	CALM3	8	0.768625
wilcox	TALDO1	8	0.77751
wilcox	SOD1	8	0.762234
wilcox	MRPL41	8	0.765874
wilcox	PHB	8	0.754111
wilcox	DSTN	8	0.849439
wilcox	ATP5MD	8	0.769471
wilcox	HMCES	8	0.727146
wilcox	KIF4A	8	0.709994
wilcox	AC010323.1	8	0.771015
wilcox	REXO2	8	0.737993
wilcox	YEATS4	8	0.739289
wilcox	GPI	8	0.75939
wilcox	TIMM17A	8	0.739281
wilcox	TIMM10	8	0.762264
wilcox	COPZ1	8	0.774428
wilcox	NUTF2	8	0.758348
wilcox	WDHD1	8	0.740333
wilcox	ARFGAP3	8	0.7477
wilcox	GADD45GIP1	8	0.765972
wilcox	HIRIP3	8	0.695728
wilcox	PSME2	8	0.763066
wilcox	DERL2	8	0.737143
wilcox	CHAC2	8	0.713858
wilcox	RAC1	8	0.753527
wilcox	NDUFS8	8	0.871944
wilcox	FTSJ1	8	0.718309
wilcox	SRP54	8	0.742426
wilcox	ADRM1	8	0.771157
wilcox	CENPS	8	0.692419
wilcox	PDIA3	8	0.77366
wilcox	EIF4A1	8	0.760178
wilcox	HNRNPR	8	0.763562
wilcox	GTF2A2	8	0.770082
wilcox	CENPS-CORT	8	0.691406
wilcox	POLR2H	8	0.842522
wilcox	PPA1	8	0.765916
wilcox	JTB	8	0.872825
wilcox	PGK1	8	0.758039
wilcox	TMED5	8	0.737459
wilcox	PSMD11	8	0.85661
wilcox	HAX1	8	0.741253
wilcox	CDT1	8	0.737641
wilcox	PSMD9	8	0.763463
wilcox	PSMA3	8	0.755782
wilcox	CALM2	8	0.883837
wilcox	PMVK	8	0.83414
wilcox	TRAM2	8	0.701899
wilcox	UBL5	8	0.764704
wilcox	PRADC1	8	0.707485
wilcox	DCXR	8	0.853387
wilcox	ATP5PO	8	0.767983
wilcox	MSH2	8	0.71792
wilcox	HPRT1	8	0.739005
wilcox	CD38	8	0.735369
wilcox	FKBP1A	8	0.760181
wilcox	MDH1	8	0.756469
wilcox	ITGAE	8	0.757596
wilcox	EIF1AX	8	0.747728
wilcox	MRPL37	8	0.838906
wilcox	TUBA4A	8	0.74526
wilcox	EMD	8	0.849794
wilcox	ADI1	8	0.756043
wilcox	RALY	8	0.766283
wilcox	MRPS7	8	0.854162
wilcox	CLIC4	8	0.750567
wilcox	CDK4	8	0.739915
wilcox	SET	8	0.753691
wilcox	KIF15	8	0.703363
wilcox	BIK	8	0.697617
wilcox	PSMB1	8	0.883282
wilcox	PIM1	8	0.727311
wilcox	LBR	8	0.730485
wilcox	NAPA	8	0.85198
wilcox	HSP90AB1	8	0.718943
wilcox	PSMC2	8	0.83832
wilcox	LYAR	8	0.692435
wilcox	BRCA2	8	0.696527
wilcox	PAICS	8	0.740617
wilcox	AL031777.2	8	0.717957
wilcox	BUB3	8	0.755082
wilcox	BARD1	8	0.716549
wilcox	CENPX	8	0.73565
wilcox	LSP1	8	0.745836
wilcox	PIN1	8	0.756205
wilcox	BTG3	8	0.713604
wilcox	SRSF10	8	0.75305
wilcox	TIPIN	8	0.732018
wilcox	SMC3	8	0.753883
wilcox	NDUFB10	8	0.759468
wilcox	NDUFB3	8	0.760087
wilcox	NDUFB2	8	0.754493
wilcox	NDUFS7	8	0.733919
wilcox	NDUFB9	8	0.756871
wilcox	HSD17B10	8	0.753141
wilcox	AC139530.2	8	0.821799
wilcox	GHITM	8	0.866956
wilcox	IQGAP2	8	0.696228
wilcox	SNRPA1	8	0.73997
wilcox	VDAC1	8	0.867519
wilcox	MRPL17	8	0.824718
wilcox	CASP3	8	0.721467
wilcox	POLR2E	8	0.744345
wilcox	PDAP1	8	0.75421
wilcox	H3-3A	8	0.752943
wilcox	DEF8	8	0.725626
wilcox	PIR	8	0.695359
wilcox	SAE1	8	0.741975
wilcox	DNAJC1	8	0.750498
wilcox	RUVBL2	8	0.813859
wilcox	SNRPD3	8	0.859355
wilcox	NUDC	8	0.74421
wilcox	EMC6	8	0.852321
wilcox	RBBP8	8	0.719271
wilcox	NDUFA3	8	0.855727
wilcox	GSTP1	8	0.749846
wilcox	RBM8A	8	0.74712
wilcox	MRPL14	8	0.751053
wilcox	SLC25A11	8	0.81556
wilcox	ZNF593	8	0.741725
wilcox	ZBP1	8	0.71933
wilcox	UQCRC1	8	0.729517
wilcox	SRA1	8	0.846116
wilcox	COX6B1	8	0.750171
wilcox	CCDC124	8	0.820637
wilcox	ATP5F1C	8	0.756684
wilcox	TRAPPC2L	8	0.746852
wilcox	PLPP5	8	0.732269
wilcox	FN3KRP	8	0.703949
wilcox	CDCA4	8	0.69781
wilcox	HMGA1	8	0.820034
wilcox	RAD23A	8	0.84994
wilcox	SYNCRIP	8	0.737291
wilcox	ENY2	8	0.754655
wilcox	H2AC11	8	0.710482
wilcox	H2AC12	8	0.694653
wilcox	USP1	8	0.74403
wilcox	CHPF	8	0.728018
wilcox	SEM1	8	0.744801
wilcox	TMA7	8	0.743206
wilcox	GTF3A	8	0.728958
wilcox	EMC4	8	0.728476
wilcox	HLA-C	8	0.732939
wilcox	MRPL4	8	0.832861
wilcox	C1QBP	8	0.845761
wilcox	HNRNPD	8	0.740291
wilcox	TESC	8	0.825349
wilcox	MSH6	8	0.696455
wilcox	MKKS	8	0.737946
wilcox	SQLE	8	0.728731
wilcox	TRA2B	8	0.742465
wilcox	ITM2A	8	0.713981
wilcox	HIGD1A	8	0.74348
wilcox	AL365205.1	8	0.744287
wilcox	VBP1	8	0.743454
wilcox	PPM1G	8	0.751626
wilcox	SGO2	8	0.729567
wilcox	MRPL27	8	0.832109
wilcox	PSMC5	8	0.752912
wilcox	ITM2B	8	0.724368
wilcox	IGLV6-57	8	0.680589
wilcox	UBE2N	8	0.741905
wilcox	RAD21	8	0.756442
wilcox	LMTK3	8	0.709662
wilcox	HMGN1	8	0.751178
wilcox	H1-4	8	0.75178
wilcox	PSMD2	8	0.737173
wilcox	SDHB	8	0.821223
wilcox	MGAT2	8	0.702966
wilcox	TRMT112	8	0.747875
wilcox	DPAGT1	8	0.719082
wilcox	MRPS12	8	0.741174
wilcox	FAM111B	8	0.692375
wilcox	THOC3	8	0.726452
wilcox	COPB2	8	0.727025
wilcox	SPC24	8	0.687947
wilcox	EIF4A3	8	0.726612
wilcox	HERPUD1	8	0.753915
wilcox	SRP9	8	0.852761
wilcox	GFPT1	8	0.701452
wilcox	DBF4	8	0.703631
wilcox	MRPL55	8	0.819949
wilcox	CTPS1	8	0.725336
wilcox	CD99	8	0.731353
wilcox	CKLF	8	0.842826
wilcox	MRPL11	8	0.729745
wilcox	SPATS2	8	0.713325
wilcox	BHLHE41	8	0.706326
wilcox	SRP19	8	0.84382
wilcox	MAN1A1	8	0.685115
wilcox	RAP1A	8	0.856482
wilcox	PSMB7	8	0.746707
wilcox	GPN3	8	0.724347
wilcox	COX5B	8	0.745469
wilcox	MRPL22	8	0.742852
wilcox	AUP1	8	0.721546
wilcox	CEP128	8	0.694958
wilcox	CLPP	8	0.74428
wilcox	CIAO2B	8	0.748565
wilcox	ATRAID	8	0.719965
wilcox	MED8	8	0.805642
wilcox	PRMT1	8	0.851289
wilcox	YWHAE	8	0.846638
wilcox	MRPS24	8	0.749366
wilcox	VOPP1	8	0.751605
wilcox	PBK	8	0.684828
wilcox	TIMM17B	8	0.834857
wilcox	NDUFA12	8	0.735204
wilcox	TPD52	8	0.708911
wilcox	ECT2	8	0.690926
wilcox	NDUFV2	8	0.863515
wilcox	KCNA3	8	0.701723
wilcox	NUDT15	8	0.703339
wilcox	ARPC5L	8	0.732711
wilcox	ARPC5	8	0.861533
wilcox	ARPC2	8	0.703043
wilcox	PGM3	8	0.698722
wilcox	ACTL6A	8	0.713519
wilcox	MZT1	8	0.741102
wilcox	NOL7	8	0.848675
wilcox	CEP55	8	0.709904
wilcox	MTCH2	8	0.733055
wilcox	MTFP1	8	0.704535
wilcox	COPS3	8	0.817012
wilcox	CKAP2L	8	0.672701
wilcox	MEI1	8	0.694893
wilcox	EIF4EBP1	8	0.787555
wilcox	EBNA1BP2	8	0.80585
wilcox	MRPL13	8	0.729197
wilcox	ACOT13	8	0.806556
wilcox	TMEM167A	8	0.830909
wilcox	PYCR1	8	0.691768
wilcox	PHPT1	8	0.739911
wilcox	CBX3	8	0.741204
wilcox	INSIG1	8	0.716732
wilcox	H3C14	8	0.680415
wilcox	DCTPP1	8	0.804216
wilcox	C1GALT1C1	8	0.708443
wilcox	ATP5F1A	8	0.744128
wilcox	SRRT	8	0.716064
wilcox	ZDHHC12	8	0.804253
wilcox	MRPS34	8	0.833303
wilcox	YWHAQ	8	0.741993
wilcox	NDUFAF8	8	0.731664
wilcox	HSPA9	8	0.725964
wilcox	PPIF	8	0.799959
wilcox	MRPL18	8	0.733658
wilcox	SLC25A4	8	0.791813
wilcox	UQCRH	8	0.73532
wilcox	SLC9A3R1	8	0.791912
wilcox	RAB5IF	8	0.825059
wilcox	H3C8	8	0.690486
wilcox	OAZ1	8	0.71446
wilcox	IGKC	8	0.724489
wilcox	TMEM147	8	0.80824
wilcox	RAB1A	8	0.707283
wilcox	NUDT5	8	0.738948
wilcox	MRPL36	8	0.730773
wilcox	WDR1	8	0.828583
wilcox	SLC38A10	8	0.690023
wilcox	ANP32A	8	0.837437
wilcox	AKR1B1	8	0.819313
wilcox	TXNL4A	8	0.795884
wilcox	MRPL24	8	0.789486
wilcox	BOLA2	8	0.74246
wilcox	LGALS1	8	0.744298
wilcox	KIF14	8	0.669746
wilcox	POLR2F	8	0.729732
wilcox	SSBP1	8	0.842832
wilcox	SIL1	8	0.691634
wilcox	TRAPPC4	8	0.796841
wilcox	TIMM8B	8	0.734624
wilcox	RWDD1	8	0.735248
wilcox	NPM1	8	0.727068
wilcox	SMS	8	0.819483
wilcox	VPS29	8	0.831786
wilcox	ASXL1	8	0.723693
wilcox	CMSS1	8	0.675309
wilcox	IRF4	8	0.715846
wilcox	NUBP2	8	0.799349
wilcox	POLD3	8	0.712501
wilcox	LMO4	8	0.720504
wilcox	PRIM1	8	0.696808
wilcox	CARHSP1	8	0.807433
wilcox	POLR3K	8	0.809142
wilcox	ISG20	8	0.704992
wilcox	HSPH1	8	0.721995
wilcox	SPDL1	8	0.711038
wilcox	H2AC17	8	0.700513
wilcox	H3C12	8	0.688056
wilcox	UCHL5	8	0.719917
wilcox	HINT2	8	0.734619
wilcox	GTF3C6	8	0.735014
wilcox	NDUFV2P1	8	0.738212
wilcox	FOXRED1	8	0.687574
wilcox	SRSF9	8	0.814979
wilcox	NUDT21	8	0.828332
wilcox	MAD2L2	8	0.7189
wilcox	COX20	8	0.800964
wilcox	NSD2	8	0.683717
wilcox	B2M	8	0.72367
wilcox	FDX1	8	0.731296
wilcox	HNRNPM	8	0.736428
wilcox	MZT2B	8	0.728557
wilcox	TMEM14B	8	0.732203
wilcox	UBXN4	8	0.724818
wilcox	YWHAH	8	0.722832
wilcox	H2AJ	8	0.7986
wilcox	SEC63	8	0.716458
wilcox	SVIP	8	0.687295
wilcox	SLC25A3	8	0.728341
wilcox	EDEM2	8	0.689389
wilcox	CCT7	8	0.725854
wilcox	TFDP1	8	0.677341
wilcox	PCMT1	8	0.708929
wilcox	FTH1	8	0.728167
wilcox	CDKN2A	8	0.785531
wilcox	CCT3	8	0.824985
wilcox	SEC23B	8	0.710556
wilcox	RNF5	8	0.728502
wilcox	GCSH	8	0.783335
wilcox	PSMC4	8	0.72953
wilcox	RBBP7	8	0.721829
wilcox	EMC9	8	0.689702
wilcox	PXMP2	8	0.705907
wilcox	ATP6V0C	8	0.710971
wilcox	CHAF1A	8	0.707415
wilcox	HSD17B8	8	0.687214
wilcox	C21orf58	8	0.70493
wilcox	UBA5	8	0.694316
wilcox	GARS1	8	0.707754
wilcox	SHMT1	8	0.667402
wilcox	PSMA4	8	0.82085
wilcox	TRABD	8	0.718042
wilcox	IKBIP	8	0.69186
wilcox	DESI1	8	0.792104
wilcox	VDAC2	8	0.728429
wilcox	MRPS15	8	0.729892
wilcox	SKA3	8	0.667155
wilcox	SLC25A39	8	0.723039
wilcox	RANGAP1	8	0.664528
wilcox	CENPP	8	0.676667
wilcox	CCDC142	8	0.730295
wilcox	TMEM214	8	0.679983
wilcox	H2BC9	8	0.663978
wilcox	MASTL	8	0.698563
wilcox	SAP18	8	0.728816
wilcox	NAXE	8	0.806655
wilcox	GLCCI1	8	0.693444
wilcox	MPC2	8	0.726453
wilcox	MRPL40	8	0.723152
wilcox	NTMT1	8	0.775144
wilcox	MCTS1	8	0.725041
wilcox	SGO1	8	0.69179
wilcox	TAGLN2	8	0.722787
wilcox	ADIPOR1	8	0.719732
wilcox	MCUR1	8	0.701577
wilcox	SEL1L	8	0.708689
wilcox	ZNF215	8	0.671164
wilcox	PSMA2	8	0.732942
wilcox	NDUFS3	8	0.72577
wilcox	NOP56	8	0.700808
wilcox	HAUS2	8	0.681966
wilcox	SPTSSA	8	0.688137
wilcox	AK6	8	0.707876
wilcox	CNIH4	8	0.683486
wilcox	C11orf24	8	0.704489
wilcox	MRTO4	8	0.679776
wilcox	POLE3	8	0.711577
wilcox	H2AC16	8	0.688225
wilcox	HNRNPA1	8	0.694092
wilcox	GGCT	8	0.67994
wilcox	E2F8	8	0.667505
wilcox	MSRB1	8	0.704473
wilcox	CENPJ	8	0.702317
wilcox	ATP5IF1	8	0.713006
wilcox	NUCKS1	8	0.726379
wilcox	NXT1	8	0.768953
wilcox	RWDD4	8	0.773462
wilcox	NOP58	8	0.713808
wilcox	U2AF1	8	0.818281
wilcox	CLPTM1L	8	0.669066
wilcox	SND1	8	0.730441
wilcox	PARVB	8	0.79873
wilcox	ITGB1BP1	8	0.703744
wilcox	NAP1L1	8	0.689564
wilcox	BLM	8	0.678083
wilcox	WDR76	8	0.703801
wilcox	DEPDC1	8	0.666443
wilcox	EIF5	8	0.819032
wilcox	ASF1A	8	0.771287
wilcox	SUZ12	8	0.690293
wilcox	MTHFD1	8	0.681233
wilcox	U2AF1L5	8	0.816748
wilcox	EIF2S2	8	0.725479
wilcox	TPGS2	8	0.697303
wilcox	HNRNPF	8	0.826874
wilcox	PAGR1	8	0.718245
wilcox	FH	8	0.708559
wilcox	MAGOH	8	0.710351
wilcox	REEP4	8	0.703779
wilcox	PPIH	8	0.718111
wilcox	GLA	8	0.680568
wilcox	ATP5PB	8	0.718464
wilcox	SAR1A	8	0.692076
wilcox	GUK1	8	0.727581
wilcox	MRPL47	8	0.715826
wilcox	HLA-B	8	0.710505
wilcox	ICAM2	8	0.705231
wilcox	ATOX1	8	0.722321
wilcox	SEC62	8	0.705529
wilcox	PSMD1	8	0.709197
wilcox	SUCLG1	8	0.714768
wilcox	ARHGAP11B	8	0.668884
wilcox	CDKN1A	8	0.763379
wilcox	EEF1E1	8	0.778673
wilcox	VKORC1	8	0.693122
wilcox	NDUFC2	8	0.706921
wilcox	MARS1	8	0.684102
wilcox	JPT2	8	0.66375
wilcox	UBA2	8	0.70794
wilcox	GOLT1B	8	0.687716
wilcox	IGHA1	8	0.708013
wilcox	FANCD2	8	0.688966
wilcox	ATG3	8	0.714812
wilcox	PIGK	8	0.679825
wilcox	UBE2E3	8	0.718021
wilcox	NEIL3	8	0.662854
wilcox	RAD1	8	0.673311
wilcox	C19orf48	8	0.675507
wilcox	DANCR	8	0.806214
wilcox	RAB8A	8	0.709923
wilcox	SKA1	8	0.659224
wilcox	BUD23	8	0.697506
wilcox	H3-3B	8	0.720747
wilcox	CNPY2	8	0.699472
wilcox	BAG1	8	0.711686
wilcox	RBM17	8	0.81275
wilcox	AP2S1	8	0.714754
wilcox	ILF3	8	0.712409
wilcox	PSMC3IP	8	0.690372
wilcox	PSMD6	8	0.799021
wilcox	MRPL2	8	0.769305
wilcox	ANXA2	8	0.723056
wilcox	CLTB	8	0.710389
wilcox	UBE2I	8	0.714908
wilcox	CINP	8	0.775666
wilcox	PSMB8	8	0.716225
wilcox	ALG3	8	0.675799
wilcox	FUNDC2	8	0.697749
wilcox	ARL3	8	0.752653
wilcox	MRPS17	8	0.695543
wilcox	EXO1	8	0.68789
wilcox	PIK3CD-AS2	8	0.738114
wilcox	ST6GALNAC4	8	0.792602
wilcox	BAZ1B	8	0.704846
wilcox	MYL6	8	0.715564
wilcox	AC135068.8	8	0.679384
wilcox	RNF126	8	0.705516
wilcox	ACP1	8	0.810999
wilcox	FAM136A	8	0.691182
wilcox	MRPL39	8	0.778905
wilcox	PGD	8	0.795671
wilcox	BAX	8	0.802825
wilcox	MRPS31	8	0.690634
wilcox	SF3B6	8	0.71545
wilcox	MRPL38	8	0.787455
wilcox	MRPL21	8	0.710647
wilcox	HNRNPA0	8	0.806473
wilcox	CCT4	8	0.813003
wilcox	GINS4	8	0.690094
wilcox	YIPF5	8	0.686577
wilcox	MEA1	8	0.71393
wilcox	RCC1	8	0.698105
wilcox	MALSU1	8	0.70658
wilcox	SEPTIN11	8	0.775158
wilcox	TMEM256	8	0.70395
wilcox	AK2	8	0.791784
wilcox	AC087632.2	8	0.68288
wilcox	PRDX6	8	0.71618
wilcox	MTX1	8	0.701211
wilcox	NDUFB1	8	0.719566
wilcox	MRPL53	8	0.714266
wilcox	IDH2	8	0.702775
wilcox	NDUFB4	8	0.717814
wilcox	CCT8	8	0.811969
wilcox	PFDN2	8	0.713017
wilcox	PSMD13	8	0.802174
wilcox	ARMCX3	8	0.683215
wilcox	CYP51A1	8	0.693325
wilcox	PDHA1	8	0.778457
wilcox	ZWILCH	8	0.692611
wilcox	UQCC3	8	0.768619
wilcox	COPS9	8	0.71175
wilcox	LSM7	8	0.708402
wilcox	TSEN15	8	0.77384
wilcox	SDF4	8	0.688735
wilcox	NDUFA8	8	0.70885
wilcox	SFPQ	8	0.700318
wilcox	MAGED1	8	0.682542
wilcox	IMMP1L	8	0.754247
wilcox	OXCT1	8	0.686982
wilcox	TMEM156	8	0.682742
wilcox	ANAPC15	8	0.700447
wilcox	C11orf98	8	0.705095
wilcox	HMBS	8	0.748703
wilcox	AHSA1	8	0.771561
wilcox	SENP3-EIF4A1	8	0.716605
wilcox	UBE2L3	8	0.712282
wilcox	RHOA	8	0.711731
wilcox	ZBTB8OS	8	0.80023
wilcox	FAM177A1	8	0.704914
wilcox	AC012146.1	8	0.686573
wilcox	WDR18	8	0.754442
wilcox	UBALD2	8	0.732218
wilcox	EIF4E	8	0.789409
wilcox	TOP1	8	0.691622
wilcox	PSMC1	8	0.707536
wilcox	RPA2	8	0.676257
wilcox	RTN3	8	0.705305
wilcox	NABP2	8	0.685543
wilcox	NUP37	8	0.696659
wilcox	COPS8	8	0.77487
wilcox	HAUS7	8	0.651815
wilcox	CHID1	8	0.671091
wilcox	YWHAB	8	0.707179
wilcox	WDR61	8	0.702345
wilcox	DKC1	8	0.679905
wilcox	HAUS4	8	0.764986
wilcox	BCCIP	8	0.78389
wilcox	UCK2	8	0.657328
wilcox	AP000944.5	8	0.69303
wilcox	PSMG3	8	0.73736
wilcox	CSRP1	8	0.740616
wilcox	MRPS26	8	0.69919
wilcox	NPM3	8	0.662681
wilcox	SAAL1	8	0.668578
wilcox	PSMD7	8	0.795643
wilcox	FIGNL1	8	0.680249
wilcox	ACAT1	8	0.772265
wilcox	RNPS1	8	0.794226
wilcox	CD63	8	0.687836
wilcox	ARL1	8	0.687
wilcox	NDC1	8	0.692884
wilcox	ERGIC2	8	0.682507
wilcox	USP48	8	0.689107
wilcox	CREB3L2	8	0.688588
wilcox	FKBP3	8	0.704664
wilcox	MMADHC	8	0.710873
wilcox	TIMM21	8	0.663783
wilcox	HNRNPU	8	0.70875
wilcox	TIMM13	8	0.697783
wilcox	TOMM6	8	0.705239
wilcox	EXOSC4	8	0.752425
wilcox	PSMD14	8	0.700881
wilcox	TOMM40	8	0.68337
wilcox	GNL3	8	0.678088
wilcox	PSMD12	8	0.687616
wilcox	EXOSC3	8	0.761177
wilcox	DNPH1	8	0.703016
wilcox	ELAVL1	8	0.780387
wilcox	STRAP	8	0.796417
wilcox	MAGT1	8	0.670809
wilcox	CBWD3	8	0.685479
wilcox	CKAP2	8	0.773326
wilcox	UBE2D2	8	0.696137
wilcox	DRG1	8	0.763147
wilcox	GLRX2	8	0.740084
wilcox	NUSAP1	8	0.655148
wilcox	EPRS1	8	0.68891
wilcox	IFNAR2	8	0.67498
wilcox	TCEA1	8	0.699727
wilcox	METTL5	8	0.703568
wilcox	CLTA	8	0.697995
wilcox	RBL1	8	0.656098
wilcox	STIP1	8	0.763131
wilcox	HSPA14	8	0.670686
wilcox	DCUN1D5	8	0.773235
wilcox	TXNDC12	8	0.684965
wilcox	CDK2	8	0.691817
wilcox	LINC01480	8	0.692528
wilcox	WBP11	8	0.684317
wilcox	TSTA3	8	0.694328
wilcox	MCEE	8	0.664017
wilcox	ANAPC5	8	0.685036
wilcox	DDT	8	0.70121
wilcox	CRYZ	8	0.784527
wilcox	CHCHD1	8	0.701219
wilcox	FAM174C	8	0.701822
wilcox	ETFB	8	0.705725
wilcox	AL133352.1	8	0.793383
wilcox	FIS1	8	0.691048
wilcox	MRPS6	8	0.695281
wilcox	TFAM	8	0.69755
wilcox	NELFE	8	0.690099
wilcox	TPM4	8	0.793018
wilcox	PRPF19	8	0.694468
wilcox	SLC7A5	8	0.653277
wilcox	IMMT	8	0.693854
wilcox	ETFA	8	0.793994
wilcox	MPHOSPH6	8	0.724918
wilcox	PSMD3	8	0.769842
wilcox	RNH1	8	0.704338
wilcox	TMF1	8	0.680148
wilcox	SUPT16H	8	0.697276
wilcox	AF196969.1	8	0.674737
wilcox	DPM2	8	0.761142
wilcox	PDIA5	8	0.666781
wilcox	NEU1	8	0.67878
wilcox	ANXA7	8	0.704688
wilcox	ODC1	8	0.763806
wilcox	AIFM2	8	0.664683
wilcox	MRPL34	8	0.701169
wilcox	OS9	8	0.703038
wilcox	GYG1	8	0.693731
wilcox	FARSA	8	0.759231
wilcox	CYTIP	8	0.67141
wilcox	AC010132.3	8	0.706036
wilcox	SUGT1	8	0.776656
wilcox	METTL26	8	0.697445
wilcox	WASHC3	8	0.690087
wilcox	H1-3	8	0.68669
wilcox	PSAT1	8	0.679008
wilcox	DNAJC8	8	0.698271
wilcox	ACAA2	8	0.695809
wilcox	MRPL58	8	0.691041
wilcox	CHST12	8	0.6717
wilcox	TMEM160	8	0.701894
wilcox	SPTBN1	8	0.686441
wilcox	PPP4C	8	0.695653
wilcox	MORF4L1	8	0.799908
wilcox	KNSTRN	8	0.652253
wilcox	HDAC2	8	0.690942
wilcox	FKBP4	8	0.742474
wilcox	PARP2	8	0.664918
wilcox	SNRNP40	8	0.700277
wilcox	CCDC18	8	0.681004
wilcox	FAM111A	8	0.663621
wilcox	UQCR11	8	0.694222
wilcox	HMGB1P5	8	0.653315
wilcox	ENSA	8	0.697972
wilcox	HNRNPH3	8	0.701807
wilcox	MRPS14	8	0.694658
wilcox	EEF1E1-BLOC1S5	8	0.751313
wilcox	SYVN1	8	0.668807
wilcox	AL133467.1	8	0.651911
wilcox	HNRNPC	8	0.796888
wilcox	TMEM70	8	0.760399
wilcox	BNIP3	8	0.759557
wilcox	SF3B2	8	0.700363
wilcox	TSFM	8	0.745195
wilcox	INCENP	8	0.679093
wilcox	SPTY2D1	8	0.656916
wilcox	PHIP	8	0.698335
wilcox	MRPL15	8	0.688962
wilcox	USP14	8	0.689956
wilcox	UTP11	8	0.736703
wilcox	FAM72A	8	0.672266
wilcox	RRP7A	8	0.761233
wilcox	SRSF1	8	0.686836
wilcox	MRPL54	8	0.698612
wilcox	NUS1	8	0.656731
wilcox	MTFR2	8	0.672899
wilcox	HAUS8	8	0.669692
wilcox	SDHAF3	8	0.669177
wilcox	HADH	8	0.687181
wilcox	THUMPD3	8	0.733742
wilcox	PET100	8	0.704242
wilcox	EIF2AK3	8	0.651069
wilcox	EIF2S1	8	0.687753
wilcox	DHX15	8	0.679532
wilcox	THAP7	8	0.734297
wilcox	RUVBL1	8	0.737597
wilcox	MRPL16	8	0.689567
wilcox	DHX9	8	0.687551
wilcox	AP2M1	8	0.697241
wilcox	B4GALT3	8	0.681346
wilcox	CUTA	8	0.783657
wilcox	ACD	8	0.6696
wilcox	BCAS2	8	0.686433
wilcox	U2AF2	8	0.762542
wilcox	HSPA8	8	0.798503
wilcox	TCOF1	8	0.664926
wilcox	C11orf58	8	0.69302
wilcox	SBDS	8	0.740201
wilcox	TST	8	0.710356
wilcox	MRPS18C	8	0.698371
wilcox	GABARAP	8	0.685471
wilcox	UBL7-AS1	8	0.656184
wilcox	NCAPH2	8	0.654601
wilcox	EIF4G2	8	0.691576
wilcox	BRIX1	8	0.75287
wilcox	TAF9	8	0.689531
wilcox	NEDD8	8	0.691794
wilcox	PFDN6	8	0.683744
wilcox	TIMM50	8	0.74329
wilcox	C15orf61	8	0.728486
wilcox	NINJ1	8	0.708602
wilcox	AMZ2	8	0.681591
wilcox	AIMP2	8	0.731063
wilcox	XPO1	8	0.687933
wilcox	MMAB	8	0.676227
wilcox	MRPL3	8	0.763662
wilcox	TMEM205	8	0.676399
wilcox	ACADM	8	0.678739
wilcox	PHAX	8	0.760898
wilcox	GLO1	8	0.697118
wilcox	ATP1B3	8	0.685833
wilcox	HMGCS1	8	0.683323
wilcox	HTATSF1	8	0.745792
wilcox	UBE2A	8	0.689928
wilcox	CEBPG	8	0.671838
wilcox	LAGE3	8	0.688974
wilcox	MRPS18A	8	0.690849
wilcox	H2AC19	8	0.689986
wilcox	DYNLL1	8	0.696807
wilcox	CLINT1	8	0.689891
wilcox	COX16	8	0.691759
wilcox	CCNC	8	0.672444
wilcox	NAA50	8	0.680733
wilcox	CBX1	8	0.744182
wilcox	DNAJA1	8	0.780033
wilcox	PSMD10	8	0.680717
wilcox	WIPI1	8	0.65229
wilcox	PSMG1	8	0.676972
wilcox	NDUFV1	8	0.68821
wilcox	EIF2B3	8	0.653967
wilcox	PSMD4	8	0.691614
wilcox	DNA2	8	0.666043
wilcox	TARS1	8	0.751652
wilcox	MRPL49	8	0.72028
wilcox	HNRNPH1	8	0.692026
wilcox	FBL	8	0.662512
wilcox	NRBF2	8	0.686983
wilcox	UBE2V2	8	0.689472
wilcox	WDR34	8	0.657736
wilcox	SRP72	8	0.695467
wilcox	LSM1	8	0.689964
wilcox	FARSB	8	0.6559
wilcox	SNHG16	8	0.730669
wilcox	TYW3	8	0.769789
wilcox	POP5	8	0.764256
wilcox	CDC123	8	0.766884
wilcox	PDXK	8	0.664618
wilcox	UBA1	8	0.687272
wilcox	YKT6	8	0.721173
wilcox	SRP68	8	0.745884
wilcox	RNF181	8	0.695937
wilcox	SMIM4	8	0.662674
wilcox	SYAP1	8	0.758931
wilcox	PDK1	8	0.680969
wilcox	COA4	8	0.685599
wilcox	MAT2A	8	0.651443
wilcox	MRPS35	8	0.684596
wilcox	ADSL	8	0.690115
wilcox	TMEM9	8	0.662491
wilcox	NDUFAF4	8	0.677336
wilcox	EDEM1	8	0.659578
wilcox	NTHL1	8	0.653349
wilcox	COPS6	8	0.771621
wilcox	EIF4G1	8	0.670749
wilcox	FNDC3A	8	0.677542
wilcox	UBE2D3	8	0.79043
wilcox	MRPL20	8	0.686017
wilcox	POLDIP2	8	0.683953
wilcox	THOP1	8	0.723404
wilcox	PARP1	8	0.689295
wilcox	EI24	8	0.726653
wilcox	HMGXB4	8	0.655067
wilcox	CEP78	8	0.672246
wilcox	PIK3CG	8	0.664597
wilcox	PHF5A	8	0.676068
wilcox	TMEM11	8	0.667453
wilcox	COMTD1	8	0.652375
wilcox	PTBP1	8	0.73879
wilcox	RFC1	8	0.68982
wilcox	HNRNPDL	8	0.692207
wilcox	SSB	8	0.690772
wilcox	BST2	8	0.684404
wilcox	RPP30	8	0.673146
wilcox	GOT1	8	0.719086
wilcox	HLTF	8	0.670659
wilcox	ATP6AP2	8	0.672855
wilcox	POLR2J	8	0.691251
wilcox	FICD	8	0.667765
wilcox	MRPL35	8	0.677028
wilcox	MLH1	8	0.666543
wilcox	EXOSC9	8	0.667778
wilcox	TMEM39A	8	0.653204
wilcox	CREB3	8	0.72862
wilcox	PRPS1	8	0.665179
wilcox	NT5DC2	8	0.651679
wilcox	ARHGDIB	8	0.657694
wilcox	RBM3	8	0.688229
wilcox	NDUFV3	8	0.739345
wilcox	MRPS23	8	0.679723
wilcox	CHCHD7	8	0.681943
wilcox	RAD18	8	0.669057
wilcox	UCHL3	8	0.723512
wilcox	TOMM22	8	0.682848
wilcox	LAS1L	8	0.650633
wilcox	ISCA1	8	0.719613
wilcox	FASTK	8	0.720213
wilcox	TIMM23	8	0.675875
wilcox	ARL6IP4	8	0.686079
wilcox	HPF1	8	0.668824
wilcox	MRPS18B	8	0.684851
wilcox	SLC1A4	8	0.659295
wilcox	PPP2CA	8	0.753197
wilcox	IFNAR1	8	0.669479
wilcox	GOT2	8	0.737296
wilcox	RHEB	8	0.682482
wilcox	NOP10	8	0.686702
wilcox	NOLC1	8	0.66211
wilcox	ILVBL	8	0.659326
wilcox	ETF1	8	0.741554
wilcox	HSBP1	8	0.686501
wilcox	YARS1	8	0.65625
wilcox	AAAS	8	0.729174
wilcox	PEBP1	8	0.686716
wilcox	MRPS33	8	0.683249
wilcox	B3GAT3	8	0.658045
wilcox	SCYL2	8	0.669155
wilcox	PGP	8	0.653778
wilcox	SERBP1	8	0.777938
wilcox	TBCB	8	0.673858
wilcox	POLE2	8	0.660864
wilcox	RCCD1	8	0.673449
wilcox	PNP	8	0.672342
wilcox	ERAL1	8	0.732897
wilcox	TVP23B	8	0.661327
wilcox	TTK	8	0.659903
wilcox	H2BC4	8	0.651966
wilcox	MTHFD2	8	0.692029
wilcox	SCAMP2	8	0.689277
wilcox	TMED3	8	0.673151
wilcox	RTRAF	8	0.68438
wilcox	FDFT1	8	0.775253
wilcox	SNRNP70	8	0.675224
wilcox	SSNA1	8	0.679804
wilcox	ARIH2	8	0.680427
wilcox	BUD31	8	0.683364
wilcox	PLD3	8	0.656892
wilcox	CCPG1	8	0.664211
wilcox	FNDC3B	8	0.658734
wilcox	AKR1A1	8	0.773796
wilcox	MRPS2	8	0.670511
wilcox	TRAP1	8	0.6537
wilcox	PRPS2	8	0.726175
wilcox	RER1	8	0.752416
wilcox	C1D	8	0.677392
wilcox	DERA	8	0.737853
wilcox	ERI3	8	0.710074
wilcox	HACD3	8	0.650239
wilcox	POLR2D	8	0.736053
wilcox	AC010422.8	8	0.686547
wilcox	HAUS1	8	0.668193
wilcox	VSIR	8	0.652912
wilcox	H2AC18	8	0.677415
wilcox	ABHD3	8	0.66375
wilcox	CENPO	8	0.662933
wilcox	MICOS13	8	0.679899
wilcox	AC008012.1	8	0.747579
wilcox	BET1L	8	0.712153
wilcox	NAE1	8	0.72242
wilcox	CMC1	8	0.669494
wilcox	CHAF1B	8	0.659725
wilcox	PPDPF	8	0.680597
wilcox	AC004922.1	8	0.772322
wilcox	GLRX5	8	0.700793
wilcox	ARCN1	8	0.659873
wilcox	AL049629.2	8	0.653935
wilcox	MRPS11	8	0.677953
wilcox	PEX2	8	0.745689
wilcox	GAB1	8	0.662303
wilcox	CYSTM1	8	0.662255
wilcox	MGAT1	8	0.672464
wilcox	AC092647.5	8	0.656716
wilcox	C12orf45	8	0.738148
wilcox	CCND2	8	0.667014
wilcox	ASNSD1	8	0.71333
wilcox	CSNK2B	8	0.682781
wilcox	SF3B3	8	0.654394
wilcox	INSIG2	8	0.662398
wilcox	NUDCD2	8	0.682027
wilcox	GLRX3	8	0.670732
wilcox	MAPRE1	8	0.67913
wilcox	GOSR2	8	0.652575
wilcox	ECI2	8	0.671074
wilcox	BLVRB	8	0.650488
wilcox	IFNG-AS1	8	0.653771
wilcox	RGCC	8	0.693253
wilcox	SUMO1	8	0.680181
wilcox	LUC7L2	8	0.681289
wilcox	MPDU1	8	0.671669
wilcox	IGF1	8	0.650761
wilcox	GMPS	8	0.728079
wilcox	ERC1	8	0.654686
wilcox	SRSF4	8	0.672695
wilcox	NTAN1	8	0.663697
wilcox	COMMD1	8	0.681687
wilcox	PPP1R7	8	0.678293
wilcox	NAA20	8	0.676441
wilcox	PPP5C	8	0.718861
wilcox	C7orf50	8	0.65344
wilcox	C19orf53	8	0.671867
wilcox	MAN1A2	8	0.651111
wilcox	ACADVL	8	0.669847
wilcox	IARS1	8	0.654737
wilcox	ANKRD39	8	0.653677
wilcox	DLEU2	8	0.651597
wilcox	EHD1	8	0.662209
wilcox	ERG28	8	0.681453
wilcox	MED31	8	0.651714
wilcox	SARNP	8	0.67364
wilcox	SNF8	8	0.719197
wilcox	SFXN1	8	0.667742
wilcox	EIF3I	8	0.675598
wilcox	ATP5F1D	8	0.669835
wilcox	HAGH	8	0.725949
wilcox	SEPHS1	8	0.687477
wilcox	ACO2	8	0.744418
wilcox	GORASP2	8	0.734896
wilcox	GSS	8	0.713531
wilcox	GPS1	8	0.670718
wilcox	SRPK1	8	0.666294
wilcox	TM9SF1	8	0.650722
wilcox	AHCY	8	0.670646
wilcox	G3BP1	8	0.679212
wilcox	ARF3	8	0.67531
wilcox	CDKN2AIPNL	8	0.651269
wilcox	ATP23	8	0.677476
wilcox	SF3A3	8	0.74048
wilcox	ITGB1	8	0.655033
wilcox	SF3B4	8	0.664914
wilcox	HSPBP1	8	0.688268
wilcox	ALG2	8	0.666843
wilcox	MRPL28	8	0.676241
wilcox	DBI	8	0.678503
wilcox	ARPP19	8	0.735835
wilcox	OAT	8	0.693703
wilcox	IDI1	8	0.677832
wilcox	EIF3J	8	0.675326
wilcox	SFT2D1	8	0.678402
wilcox	TCERG1	8	0.657872
wilcox	SLC39A4	8	0.710991
wilcox	BZW1	8	0.680977
wilcox	PAIP1	8	0.663119
wilcox	NONO	8	0.745744
wilcox	PRELID3B	8	0.674244
wilcox	CFAP20	8	0.692661
wilcox	IFT27	8	0.696966
wilcox	PHGDH	8	0.658256
wilcox	TXN2	8	0.668395
wilcox	TRAPPC3	8	0.678167
wilcox	ATP5PD	8	0.678545
wilcox	SMARCA5	8	0.669478
wilcox	PRPF38A	8	0.663401
wilcox	ZCRB1	8	0.675102
wilcox	ORC1	8	0.651442
wilcox	POP4	8	0.670324
wilcox	GGCX	8	0.653642
wilcox	CDKN2C	8	0.655644
wilcox	KIF18A	8	0.65866
wilcox	PRR11	8	0.655624
wilcox	ERI1	8	0.662023
wilcox	PABPC4	8	0.720669
wilcox	BCKDK	8	0.658527
wilcox	EWSR1	8	0.669031
wilcox	MGST3	8	0.672435
wilcox	HBS1L	8	0.650307
wilcox	TSR2	8	0.723064
wilcox	EIF4H	8	0.678774
wilcox	HEXB	8	0.657907
wilcox	PTPMT1	8	0.670174
wilcox	RPIA	8	0.653264
wilcox	AL135905.2	8	0.698216
wilcox	SUCLA2	8	0.732442
wilcox	SLC43A3	8	0.657029
wilcox	SKP1	8	0.673461
wilcox	HINT1	8	0.675184
wilcox	CHMP2A	8	0.673502
wilcox	ALG14	8	0.650717
wilcox	AC005833.1	8	0.735141
wilcox	TOR3A	8	0.678264
wilcox	PTOV1	8	0.714525
wilcox	PUF60	8	0.674061
wilcox	STUB1	8	0.672547
wilcox	RPA1	8	0.726713
wilcox	PTS	8	0.684982
wilcox	TIMM9	8	0.657486
wilcox	CISD1	8	0.725008
wilcox	DPH3	8	0.65495
wilcox	DPP3	8	0.69266
wilcox	EXOSC1	8	0.669719
wilcox	PAK1IP1	8	0.697932
wilcox	CYREN	8	0.690432
wilcox	CEP152	8	0.655899
wilcox	PSMG2	8	0.672115
wilcox	RNASEH1	8	0.730322
wilcox	FIBP	8	0.667087
wilcox	MRPL19	8	0.725888
wilcox	PAFAH1B3	8	0.656101
wilcox	VCP	8	0.663681
wilcox	EIF2B1	8	0.709812
wilcox	ERGIC3	8	0.739209
wilcox	MRPS10	8	0.667719
wilcox	ATP5MG	8	0.668424
wilcox	MVD	8	0.66234
wilcox	MYL12B	8	0.667643
wilcox	FAIM	8	0.676148
wilcox	NUP50	8	0.652873
wilcox	GPX7	8	0.723909
wilcox	CLDND1	8	0.66931
wilcox	U2SURP	8	0.666603
wilcox	TPRKB	8	0.655412
wilcox	COPS5	8	0.671935
wilcox	CCDC47	8	0.652008
wilcox	CDIP1	8	0.654969
wilcox	JOSD2	8	0.659539
wilcox	CDK5RAP2	8	0.65012
wilcox	LRRC42	8	0.684837
wilcox	GNPNAT1	8	0.676695
wilcox	ZNHIT1	8	0.662867
wilcox	TRNAU1AP	8	0.653382
wilcox	ZC3H15	8	0.671102
wilcox	ABCE1	8	0.656893
wilcox	CWC15	8	0.669214
wilcox	PITHD1	8	0.653184
wilcox	BABAM1	8	0.668248
wilcox	DDX49	8	0.695963
wilcox	CAMTA1	8	0.671817
wilcox	ARMT1	8	0.65213
wilcox	EIF6	8	0.665537
wilcox	KLF13	8	0.716791
wilcox	CORO7-PAM16	8	0.698207
wilcox	NDUFAF2	8	0.690069
wilcox	MRPS25	8	0.73346
wilcox	TIFA	8	0.654421
wilcox	CMPK1	8	0.730331
wilcox	AL358113.1	8	0.688841
wilcox	ATG101	8	0.653013
wilcox	CPSF2	8	0.710033
wilcox	TRUB2	8	0.690177
wilcox	TKT	8	0.66561
wilcox	FUBP1	8	0.65828
wilcox	MRPL43	8	0.668435
wilcox	AL137782.1	8	0.694694
wilcox	FXN	8	0.699686
wilcox	LSM8	8	0.744722
wilcox	IDH3A	8	0.655006
wilcox	ILKAP	8	0.706997
wilcox	TFG	8	0.721124
wilcox	BATF	8	0.656464
wilcox	PMAIP1	8	0.657364
wilcox	TUFM	8	0.667381
wilcox	ACTR1A	8	0.711952
wilcox	IGHA2	8	0.707331
wilcox	NAA10	8	0.659361
wilcox	DAP	8	0.703959
wilcox	NDUFA5	8	0.669524
wilcox	BOLA2B	8	0.669366
wilcox	SMARCB1	8	0.662663
wilcox	INO80E	8	0.652875
wilcox	PSMC6	8	0.739529
wilcox	SMCHD1	8	0.654857
wilcox	ARMC1	8	0.655682
wilcox	THOC7	8	0.65802
wilcox	APIP	8	0.660287
wilcox	PARL	8	0.718173
wilcox	APOO	8	0.676301
wilcox	VAPA	8	0.666851
wilcox	LSM12	8	0.657932
wilcox	RANGRF	8	0.655904
wilcox	CDC42	8	0.751324
wilcox	PFKL	8	0.658726
wilcox	ALDH3A2	8	0.691391
wilcox	MPV17L2	8	0.67931
wilcox	NDUFA9	8	0.662072
wilcox	GSPT1	8	0.710002
wilcox	SNRNP27	8	0.657565
wilcox	NSFL1C	8	0.662585
wilcox	COA6	8	0.652957
wilcox	ARFIP2	8	0.683564
wilcox	ATIC	8	0.714557
wilcox	SCFD1	8	0.652494
wilcox	CAP1	8	0.743866
wilcox	CYB5B	8	0.730685
wilcox	GALK1	8	0.65283
wilcox	EIF3C	8	0.66296
wilcox	POLR3H	8	0.68302
wilcox	HTRA2	8	0.70894
wilcox	CSTB	8	0.665057
wilcox	PES1	8	0.688206
wilcox	LGMN	8	0.650638
wilcox	COA1	8	0.708962
wilcox	TUSC2	8	0.66008
wilcox	SCOC	8	0.655325
wilcox	KHDRBS1	8	0.7335
wilcox	ECH1	8	0.658523
wilcox	RHOG	8	0.658164
wilcox	RALA	8	0.659537
wilcox	MAPK1IP1L	8	0.657292
wilcox	NSL1	8	0.718036
wilcox	KRR1	8	0.659621
wilcox	PPCDC	8	0.661228
wilcox	PSME3	8	0.707637
wilcox	TMEM126A	8	0.656063
wilcox	SNHG1	8	0.652195
wilcox	RBM42	8	0.654073
wilcox	DPM1	8	0.685845
wilcox	PCNP	8	0.662883
wilcox	DDX21	8	0.653336
wilcox	FAHD2A	8	0.68243
wilcox	BSCL2	8	0.68013
wilcox	UBAC1	8	0.669157
wilcox	GMFG	8	0.65147
wilcox	COA3	8	0.662355
wilcox	VMA21	8	0.658956
wilcox	PUSL1	8	0.650382
wilcox	DNAJC7	8	0.663184
wilcox	ARL5A	8	0.739912
wilcox	GOLGA4	8	0.654219
wilcox	GRWD1	8	0.676377
wilcox	PSMA1	8	0.664464
wilcox	SEC31A	8	0.654957
wilcox	KIF5B	8	0.65596
wilcox	PRMT5	8	0.665406
wilcox	RDX	8	0.699174
wilcox	MRPL42	8	0.651974
wilcox	DDX1	8	0.701229
wilcox	PMF1	8	0.657966
wilcox	SARS1	8	0.658389
wilcox	BCL2L1	8	0.688546
wilcox	HCST	8	0.72234
wilcox	ATP6AP1	8	0.654037
wilcox	SLC52A2	8	0.680477
wilcox	TWISTNB	8	0.681775
wilcox	USP39	8	0.692274
wilcox	CENPQ	8	0.66377
wilcox	DUSP12	8	0.70115
wilcox	AC108488.2	8	0.691085
wilcox	PSMC1P1	8	0.652635
wilcox	CFAP410	8	0.678491
wilcox	PRPF40A	8	0.655718
wilcox	TMEM14C	8	0.659145
wilcox	PINX1	8	0.671242
wilcox	SMIM15	8	0.655958
wilcox	HIKESHI	8	0.65798
wilcox	HNRNPK	8	0.742653
wilcox	CAPZB	8	0.658778
wilcox	PNO1	8	0.668384
wilcox	HP1BP3	8	0.663871
wilcox	NSDHL	8	0.662094
wilcox	CTSD	8	0.655587
wilcox	AC131160.1	8	0.704149
wilcox	COMMD3-BMI1	8	0.71867
wilcox	TMEM230	8	0.659552
wilcox	C1orf35	8	0.684349
wilcox	PCK2	8	0.687173
wilcox	EIF3A	8	0.6553
wilcox	PANK2	8	0.693935
wilcox	RABEPK	8	0.674509
wilcox	OGG1	8	0.671678
wilcox	CDC27	8	0.703383
wilcox	PIGX	8	0.68822
wilcox	NOC4L	8	0.65479
wilcox	VIM	8	0.659752
wilcox	ZNF511	8	0.652376
wilcox	CCDC58	8	0.678516
wilcox	RBIS	8	0.659547
wilcox	FGFR1OP2	8	0.650481
wilcox	CDC37	8	0.653924
wilcox	PIH1D1	8	0.653124
wilcox	HLA-A	8	0.652067
wilcox	IMP3	8	0.657488
wilcox	DDB2	8	0.652301
wilcox	NFKBIB	8	0.680799
wilcox	COL9A3	8	0.699943
wilcox	DNAJA2	8	0.655444
wilcox	NAP1L4	8	0.723588
wilcox	PGM1	8	0.697733
wilcox	PCBP1	8	0.662792
wilcox	GAR1	8	0.67767
wilcox	DHX30	8	0.692855
wilcox	PSENEN	8	0.710329
wilcox	TBC1D7	8	0.69099
wilcox	SDHD	8	0.728484
wilcox	IMP4	8	0.653529
wilcox	AASDHPPT	8	0.652352
wilcox	VPS25	8	0.708818
wilcox	MAPK13	8	0.684016
wilcox	ORMDL2	8	0.702429
wilcox	SCCPDH	8	0.676655
wilcox	ABCF1	8	0.70828
wilcox	DTD1	8	0.686621
wilcox	ASDURF	8	0.666283
wilcox	YTHDF2	8	0.65668
wilcox	NAGK	8	0.656265
wilcox	PRRC2C	8	0.651025
wilcox	SCYL1	8	0.687401
wilcox	G3BP2	8	0.650287
wilcox	SRRM1	8	0.655137
wilcox	DDX46	8	0.65324
wilcox	PSIP1	8	0.726764
wilcox	AC005670.2	8	0.667805
wilcox	BZW2	8	0.690931
wilcox	BUD13	8	0.6657
wilcox	GNAS	8	0.657578
wilcox	TM9SF2	8	0.658488
wilcox	RBMX	8	0.717715
wilcox	MBD2	8	0.670516
wilcox	IMPDH1	8	0.675663
wilcox	GTPBP8	8	0.679618
wilcox	REEP3	8	0.67984
wilcox	GABPB1	8	0.676473
wilcox	CHCHD3	8	0.651487
wilcox	SEC22B	8	0.707752
wilcox	DPM3	8	0.703181
wilcox	GTF2B	8	0.65256
wilcox	TIMM22	8	0.66879
wilcox	ACSL4	8	0.691434
wilcox	SRP14	8	0.653453
wilcox	MRPS5	8	0.710476
wilcox	WDR74	8	0.689324
wilcox	PPP2R1A	8	0.650065
wilcox	SNRPA	8	0.71881
wilcox	AP3D1	8	0.671726
wilcox	CCM2	8	0.698306
wilcox	MTX2	8	0.694636
wilcox	FAM118B	8	0.650068
wilcox	CDKN2AIP	8	0.685261
wilcox	MBIP	8	0.683044
wilcox	HMGN3	8	0.735547
wilcox	RAD23B	8	0.691632
wilcox	YWHAG	8	0.691379
wilcox	SDAD1	8	0.70046
wilcox	MFF	8	0.650247
wilcox	ORMDL1	8	0.711196
wilcox	NIT2	8	0.693623
wilcox	TMEM223	8	0.69405
wilcox	HARS1	8	0.698519
wilcox	HNRNPUL2-BSCL2	8	0.678965
wilcox	TPR	8	0.650749
wilcox	TIMMDC1	8	0.695806
wilcox	R3HDM1	8	0.698453
wilcox	SNRPB2	8	0.651157
wilcox	AC092718.3	8	0.660924
wilcox	EXOSC5	8	0.670256
wilcox	CCDC50	8	0.721442
wilcox	DNAJC15	8	0.652655
wilcox	MMD	8	0.691118
wilcox	DCAF12	8	0.663848
wilcox	PDCD10	8	0.705548
wilcox	WDR77	8	0.683888
wilcox	AC073896.1	8	0.70236
wilcox	COQ9	8	0.664735
wilcox	CPSF6	8	0.698247
wilcox	SCAMP3	8	0.699825
wilcox	KPNA3	8	0.676887
wilcox	MPHOSPH10	8	0.683721
wilcox	C16orf91	8	0.663014
wilcox	YWHAZ	8	0.720229
wilcox	BRCC3	8	0.671415
wilcox	MAIP1	8	0.651624
wilcox	SIKE1	8	0.678224
wilcox	KIF2A	8	0.704306
wilcox	DENR	8	0.702919
wilcox	GNL2	8	0.682514
wilcox	TIMM44	8	0.651203
wilcox	NMRK1	8	0.655691
wilcox	NARS1	8	0.679173
wilcox	DNAJC2	8	0.687708
wilcox	CCDC137	8	0.681324
wilcox	ZDHHC16	8	0.655832
wilcox	MRPL32	8	0.687793
wilcox	COMMD3	8	0.700772
wilcox	JMJD4	8	0.651009
wilcox	PHTF1	8	0.682558
wilcox	UTP23	8	0.675071
wilcox	CCDC43	8	0.656641
wilcox	TES	8	0.685872
wilcox	AIFM1	8	0.675396
wilcox	PAPSS1	8	0.694462
wilcox	DUSP22	8	0.682154
wilcox	RBBP4	8	0.708016
wilcox	RABGGTB	8	0.693029
wilcox	DNTTIP2	8	0.691307
wilcox	LTV1	8	0.668203
wilcox	NPRL2	8	0.664549
wilcox	AZIN1	8	0.69298
wilcox	TOR1A	8	0.669183
wilcox	RRP1	8	0.662742
wilcox	DHX29	8	0.683534
wilcox	CDK16	8	0.651086
wilcox	ELAC2	8	0.662203
wilcox	ELP5	8	0.679622
wilcox	SEC24C	8	0.663544
wilcox	JMJD6	8	0.656453
wilcox	KLHDC4	8	0.65385
wilcox	USP5	8	0.656998
wilcox	PRKRIP1	8	0.662229
wilcox	RBPJ	8	0.679153
wilcox	MED6	8	0.673877
wilcox	SAFB2	8	0.680624
wilcox	RECQL	8	0.694748
wilcox	SEC22C	8	0.654513
wilcox	SNHG15	8	0.667004
wilcox	TMEM179B	8	0.689015
wilcox	TRIM27	8	0.686184
wilcox	ZFR	8	0.673017
wilcox	NUDT4	8	0.666071
wilcox	CDC5L	8	0.677963
wilcox	ATF5	8	0.652341
wilcox	UBTF	8	0.66956
wilcox	G6PC3	8	0.655259
wilcox	SLC4A1AP	8	0.66333
wilcox	API5	8	0.678222
wilcox	CSTF1	8	0.651515
wilcox	SELENOT	8	0.692989
wilcox	DDX23	8	0.653088
wilcox	ASL	8	0.653857
wilcox	NAMPT	8	0.676037
wilcox	CPSF3	8	0.658261
wilcox	DDB1	8	0.676964
wilcox	NAPG	8	0.653396
wilcox	CHAMP1	8	0.660761
wilcox	TM7SF2	8	0.660255
wilcox	BORCS5	8	0.656057
wilcox	GNAI3	8	0.673006
wilcox	EIF3CL	8	0.684438
wilcox	ZFP91	8	0.656709
wilcox	CS	8	0.651139
wilcox	TMOD3	8	0.675925
wilcox	CDV3	8	0.666484
wilcox	C1orf52	8	0.663066
wilcox	CCDC186	8	0.655896
wilcox	HSD17B4	8	0.671964
wilcox	PAK1	8	0.654343
wilcox	CUTC	8	0.660103
wilcox	ATG5	8	0.671119
wilcox	TMEM109	8	0.668594
wilcox	PPIG	8	0.679171
wilcox	SMU1	8	0.66151
wilcox	NDUFC2-KCTD14	8	0.676668
wilcox	RNF115	8	0.669274
wilcox	SART3	8	0.650273
wilcox	IWS1	8	0.657728
wilcox	MCFD2	8	0.650603
wilcox	AK3	8	0.666023
wilcox	DDX18	8	0.67383
wilcox	IBTK	8	0.654425
wilcox	FXYD5	8	0.677702
wilcox	WDR33	8	0.665873
wilcox	TMEM243	8	0.677734
wilcox	DDX39B	8	0.6696
wilcox	NIPA2	8	0.657847
wilcox	EED	8	0.65473
wilcox	MCCC2	8	0.650984
wilcox	NBN	8	0.652672
wilcox	AC078927.1	8	0.661777
wilcox	TNFRSF13B	8	0.658011
wilcox	BX571818.1	8	0.656345
wilcox	CFLAR	8	0.653013
binom	GTSE1	8		6.42275
binom	CCNA2	8		5.57038
binom	ZWINT	8		3.90663
binom	DLGAP5	8		4.52139
binom	CDCA3	8		5.53497
binom	KIFC1	8		5.70959
binom	DIAPH3	8		4.51048
binom	CDK1	8		5.31878
binom	PKMYT1	8		6.19094
binom	NCAPH	8		5.74387
binom	NCAPG	8		5.02238
binom	UBE2C	8		5.02248
binom	ASF1B	8		3.9731
binom	NUF2	8		5.40829
binom	ASPM	8		3.93105
binom	SPC25	8		4.80605
binom	SHCBP1	8		3.65919
binom	BUB1	8		3.89145
binom	HJURP	8		5.18892
binom	CCNB2	8		4.73806
binom	CDC20	8		4.00339
binom	CLSPN	8		3.83234
binom	CDCA2	8		5.31275
binom	CDCA5	8		5.28545
binom	RRM2	8		3.95402
binom	KIF2C	8		5.66484
binom	MCM10	8		4.94
binom	BIRC5	8		3.30004
binom	TPX2	8		3.37477
binom	APOBEC3B	8		5.17427
binom	TOP2A	8		4.60221
binom	CDC45	8		5.5515
binom	SPAG5	8		5.1428
binom	CENPA	8		5.76064
binom	MELK	8		5.62876
binom	MKI67	8		3.13363
binom	CDCA8	8		4.26177
binom	CENPF	8		3.28337
binom	CENPU	8		3.26613
binom	DEPDC1B	8		3.95111
binom	PLK1	8		5.3729
binom	RAD51	8		4.53446
binom	POLQ	8		5.42124
binom	UHRF1	8		5.33307
binom	TRIP13	8		4.21432
binom	KIF4A	8		4.33775
binom	GGH	8		2.94302
binom	KIF23	8		4.87981
binom	AURKB	8		3.67364
binom	DTL	8		4.23459
binom	KIF15	8		5.33511
binom	CENPW	8		3.09107
binom	CHEK1	8		3.5462
binom	E2F8	8		5.18914
binom	PBK	8		4.68647
binom	KIF11	8		3.37944
binom	CKAP2L	8		4.65909
binom	NDC80	8		3.3991
binom	CENPE	8		3.52422
binom	CDKN3	8		3.04373
binom	CDC6	8		3.22178
binom	CEP55	8		5.30846
binom	FANCI	8		3.8276
binom	SPC24	8		4.19132
binom	POC1A	8		4.15565
binom	DEPDC1	8		6.36699
binom	KIF14	8		5.39215
binom	SKA3	8		5.53438
binom	H3C2	8		3.43087
binom	NEIL3	8		4.59359
binom	H3C14	8		3.99309
binom	ANLN	8		5.24321
binom	RAD51AP1	8		3.46866
binom	BUB1B	8		4.32116
binom	CENPN	8		3.40659
binom	H3C8	8		5.07456
binom	EXO1	8		5.02815
binom	CENPP	8		4.8592
binom	MCM4	8		3.22742
binom	GINS2	8		3.04271
binom	NCAPG2	8		3.34809
binom	PSMC3IP	8		4.84277
binom	C21orf58	8		4.36493
binom	KIF20A	8		5.42408
binom	BRCA1	8		3.34333
binom	SKA1	8		4.00354
binom	ESCO2	8		2.9389
binom	DERL3	8		2.98304
binom	HMMR	8		2.7831
binom	MAD2L1	8		2.61682
binom	RFC3	8		3.2606
binom	MASTL	8		4.26823
binom	PRDM1	8		2.70021
binom	TROAP	8		3.25402
binom	ECT2	8		3.50675
binom	MCM7	8		2.65434
binom	KNL1	8		3.26458
binom	H2AC12	8		4.04752
binom	E2F2	8		5.33454
binom	AQP3	8		3.48452
binom	ATAD5	8		3.08897
binom	TK1	8		2.5626
binom	TTK	8		4.65473
binom	CTNNAL1	8		2.77673
binom	CDT1	8		3.51396
binom	FAM72D	8		4.36073
binom	CEP128	8		3.18871
binom	FAM72C	8		5.3024
binom	FOXM1	8		4.4691
binom	RAD54L	8		5.61163
binom	PLK4	8		4.86168
binom	PRC1	8		2.69369
binom	H3C3	8		3.0765
binom	CENPK	8		2.90784
binom	ABCB9	8		3.10403
binom	MND1	8		3.35691
binom	SGO2	8		3.3669
binom	DHFR	8		2.74864
binom	RACGAP1	8		3.20596
binom	CIP2A	8		2.84078
binom	ELL2	8		2.36925
binom	POLE2	8		3.9494
binom	NUCB2	8		2.74777
binom	DSCC1	8		4.5547
binom	MTFR2	8		3.92332
binom	CDC25C	8		5.38866
binom	STIL	8		4.30013
binom	TYMS	8		2.57571
binom	NCAPD3	8		2.7041
binom	NEK2	8		4.27843
binom	ARHGEF39	8		4.03415
binom	H3C7	8		4.07027
binom	CCNB1	8		2.71925
[truncated: 531 more rows]
