# Supplementary material for: T-bet+ CXCR3+ B cells drive hyperreactive B-T cell interactions in multiple sclerosis
Source: Cell Rep Med. 2025 Mar 18;6(3):102027. doi: 10.1016/j.xcrm.2025.102027 (PMC11970401; doi:10.1016/j.xcrm.2025.102027)
Supplement: Table S4. Maturation within AP+ CXCR3+ B cell clonotypes — Expanded clonotypes, where each clonotype is matured (i.e., hypermutated), contains a mix of cell types and mix of isotypes (Sheet 1), and demonstrates differentiation from naive and/or memory to plasmablasts (Sheet 2), related to Figures 6 and S6, and Table S1. [file mmc3.xlsx]

## Sheet: Expanded matured clonotypes
	Sample ID	clonotype_id	CXCR3Pos	cell.id	manual_celltype	VDJ_SHM	VDJ_cdr3s_aa	expansion_grade	VDJ_vgene	VJ_vgene	VDJ_dgene	VDJ_jgene	VJ_jgene	VDJ_cgene	VJ_cgene
1	REM5	clonotype210	TRUE	IJ052_POOL3:ATTGGTGAGTGAAGTT	MBC_1	10	CAREGSHYNYFDYW	Low	IGHV4-59	IGKV3-11	None	IGHJ4	IGKJ3	IGHA1	IGKC
2	REM5	clonotype210	TRUE	IJ052_POOL3:CCACGGAGTTCGAATC	PB_1	20	CAREGSHYNYFDYW	Low	IGHV4-59	IGKV3-11	None	IGHJ4	IGKJ3	IGHM	IGKC
3	NAT4	clonotype115	TRUE	IJ044_POOL4:CAAGTTGGTTCCATGA	MBC_4	29	CATEGGSSGHAGYFDYW	Low	IGHV3-33	IGKV1-5	None	IGHJ4	IGKJ4	IGHA1	IGKC
4	NAT4	clonotype115	TRUE	IJ044_POOL4:CTCATTACATCGATTG	MBC_1	32	CATEGGSSGHAGYFDYW	Low	IGHV3-30	IGKV1-5	None	IGHJ4	IGKJ4	IGHA2	IGKC
5	NAT4	clonotype115	TRUE	IJ044_POOL4:CTGAAACGTAAGTGGC	MBC_1	29	CATEGGSSGHAGYFDYW	Low	IGHV3-33	IGKV1-5	None	IGHJ4	IGKJ4	IGHA2	IGKC
6	NAT4	clonotype12	FALSE	IJ044_POOL4:CCTCAGTTCATAGCAC	PB_2	25	CASRRAGGSYSAFDIW	Medium	IGHV3-72	IGKV1D-39	None	IGHJ3	IGKJ5	IGHA1	IGKC
7	NAT4	clonotype12	TRUE	IJ044_POOL4:CGCCAAGGTTGCGCAC	MBC_1	22	CASRRAGGSYSAFDIW	Medium	IGHV3-72	IGKV1D-39	None	IGHJ3	IGKJ5	IGHA1	IGKC
8	NAT4	clonotype12	TRUE	IJ044_POOL4:GTCCTCATCCGTTGTC	MBC_1	19	CASRRAGGSYSAFDIW	Medium	IGHV3-72	IGKV1D-39	None	IGHJ3	IGKJ5	IGHA1	IGKC
9	NAT4	clonotype12	TRUE	IJ044_POOL4:TACCTATTCGTAGGTT	MBC_4	20	CASRRAGGSYSAFDIW	Medium	IGHV3-72	IGKV1-39	None	IGHJ3	IGKJ5	IGHA2	IGKC
10	NAT4	clonotype12	TRUE	IJ044_POOL4:TGCCCATGTAGCTGCC	MBC_4	25	CASRRAGGSYSAFDIW	Medium	IGHV3-72	IGKV1D-39	None	IGHJ3	IGKJ5	IGHA1	IGKC
11	NAT4	clonotype12	TRUE	IJ044_POOL4:TTAACTCGTGTATGGG	MBC_1	22	CASRRAGGSYSAFDIW	Medium	IGHV3-72	IGKV1D-39	None	IGHJ3	IGKJ5	IGHA1	IGKC
12	NAT4	clonotype124	TRUE	IJ044_POOL4:CATCAGACAGTAACGG	MBC_1	12	CAKDRNSIPEYW	Low	IGHV3-74	IGLV2-11	None	IGHJ4	IGLJ3	IGHA2	IGLC2
13	NAT4	clonotype124	TRUE	IJ044_POOL4:CCACCTACAGACGCAA	MBC_4	16	CAKDRNSIPEYW	Low	IGHV3-74	IGLV2-11	None	IGHJ4	IGLJ3	IGHA2	IGLC2
14	NAT4	clonotype124	TRUE	IJ044_POOL4:TTTACTGAGGCAATTA	MBC_1	10	CAKDRNSIPEYW	Low	IGHV3-74	IGLV2-11	None	IGHJ1	IGLJ3	IGHA1	IGLC2
15	NAT4	clonotype128	TRUE	IJ044_POOL4:CCATGTCGTTCCTCCA	MBC_3	17	CARNGNGLGVW	Low	IGHV3-53	IGLV2-11	None	IGHJ6	IGLJ2	IGHA2	IGLC2
16	NAT4	clonotype128	TRUE	IJ044_POOL4:CTGCTGTTCTCCAGGG	MBC_1	21	CARNGNGLGVW	Low	IGHV3-53	IGLV2-11	None	IGHJ6	IGLJ2	IGHA1	IGLC2
17	NAT4	clonotype128	TRUE	IJ044_POOL4:TGGGAAGCACAGGAGT	MBC_1	15	CARNGNGLGVW	Low	IGHV3-53	IGLV2-11	None	IGHJ6	IGLJ2	IGHA1	IGLC2
18	NAT4	clonotype22	TRUE	IJ044_POOL4:AAAGATGCAGAGCCAA	MBC_4	14	CAREGPGSVWYDWYFDLW	Low	IGHV3-13	IGLV2-14	None	IGHJ2	IGLJ2	IGHA2	IGLC2
19	NAT4	clonotype22	TRUE	IJ044_POOL4:AAGGTTCCAGTATCTG	MBC_1	14	CAREGPGSVWYDWYFDLW	Low	IGHV3-13	IGLV2-14	None	IGHJ2	IGLJ2	IGHG2	IGLC2
20	NAT4	clonotype22	TRUE	IJ044_POOL4:GACCAATCATGTAAGA	MBC_1	54	CAREGPGSVWYDWYFDLW	Low	IGHV3-13	IGLV2-14	None	IGHJ2	IGLJ2	IGHG2	IGLC2
21	NAT4	clonotype22	FALSE	IJ044_POOL4:TACTTGTCATTGGCGC	PB_1	54	CAREGPGSVWYDWYFDLW	Low	IGHV3-13	IGLV2-14	None	IGHJ2	IGLJ2	IGHG2	IGLC2
22	NAT4	clonotype33	TRUE	IJ044_POOL4:ACGCAGCTCTTCTGGC	MBC_1	37	CIWGGPFVTALYFHHW	Low	IGHV3-15	IGKV3-20	None	IGHJ1	IGKJ3	IGHA1	IGKC
23	NAT4	clonotype33	TRUE	IJ044_POOL4:GGCGACTAGCGTTGCC	MBC_4	35	CIWGGPFVTALYFHHW	Low	IGHV3-15	IGKV3-20	None	IGHJ1	IGKJ3	IGHG2	IGKC
24	NAT4	clonotype33	TRUE	IJ044_POOL4:TGACTAGAGAGCTATA	MBC_1	35	CIWGGPFVTALYFHHW	Low	IGHV3-15	IGKV3-20	None	IGHJ1	IGKJ3	IGHG2	IGKC
25	NAT4	clonotype33	TRUE	IJ044_POOL4:TGAGAGGGTATCGCAT	MBC_3	35	CIWGGPFVTALYFHHW	Low	IGHV3-15	IGKV3-20	None	IGHJ1	IGKJ3	IGHG2	IGKC
26	NAT4	clonotype41	TRUE	IJ044_POOL4:ATTATCCAGGATGGAA	MBC_3	32	CATGETMGTTPGFDCW	Low	IGHV3-21	IGKV3-15	None	IGHJ4	IGKJ4	IGHA2	IGKC
27	NAT4	clonotype41	TRUE	IJ044_POOL4:CGATGTAGTAGCGTGA	MBC_1	33	CATGETMGTTPGFDCW	Low	IGHV3-21	IGKV3D-15	None	IGHJ4	IGKJ4	IGHA1	IGKC
28	NAT4	clonotype41	FALSE	IJ044_POOL4:GCGACCAGTCTAAAGA	MBC_1	32	CATGETMGTTPGFDCW	Low	IGHV3-21	IGKV3-15	None	IGHJ4	IGKJ4	IGHA2	IGKC
29	NAT4	clonotype41	TRUE	IJ044_POOL4:GGACAGATCAACGGGA	MBC_1	32	CATGETMGTTPGFDCW	Low	IGHV3-21	IGKV3-15	None	IGHJ4	IGKJ4	IGHA1	IGKC
30	NAT4	clonotype483	TRUE	IJ044_POOL4:CTCCTAGAGAATCTCC	MBC_1	21	CARSSYDRSGYYAYWIHW	Low	IGHV4-61	IGKV1-5	None	IGHJ4	IGKJ1	IGHA1	IGKC
31	NAT4	clonotype483	TRUE	IJ044_POOL4:GACTGCGGTGTAATGA	MBC_3	25	CARSSYDRSGYYAYWIHW	Low	IGHV4-61	IGKV1-5	None	IGHJ4	IGKJ1	IGHG2	IGKC
32	NAT4	clonotype65	TRUE	IJ044_POOL4:AACCATGGTTAAAGTG	PB_1	18	CATLLRWESQGGEYW	Low	IGHV3-15	IGKV4-1	None	IGHJ4	IGKJ1	IGHA2	IGKC
33	NAT4	clonotype65	FALSE	IJ044_POOL4:AACTCAGGTCCAGTTA	PB_1	21	CATLLRWESQGGEYW	Low	IGHV3-15	IGKV4-1	None	IGHJ4	IGKJ1	IGHG2	IGKC
34	NAT4	clonotype65	TRUE	IJ044_POOL4:TCGTAGACAGCGATCC	MBC_3	21	CATLLRWESQGGEYW	Low	IGHV3-15	IGKV4-1	None	IGHJ4	IGKJ1	IGHG2	IGKC
35	NAT4	clonotype67	TRUE	IJ044_POOL4:AACTCTTCAAGCCCAC	MBC_1	18	CTTGDPQRRW	Low	IGHV3-15	IGLV2-8	None	IGHJ4	IGLJ1	IGHG1	IGLC1
36	NAT4	clonotype67	TRUE	IJ044_POOL4:GTAACGTCAGGTCGTC	MBC_4	22	CTTGDPQRRW	Low	IGHV3-15	IGLV2-8	None	IGHJ4	IGLJ1	IGHG2	IGLC1
37	NAT4	clonotype67	TRUE	IJ044_POOL4:TATGCCCCACCGTTGG	MBC_3	18	CTTGDPQRRW	Low	IGHV3-15	IGLV2-8	None	IGHJ4	IGLJ1	IGHA2	IGLC1
38	NAT3	clonotype17	TRUE	IJ040_POOL3:CAAGTTGAGCCCAGCT	MBC_1	28	CARPTRLPDVW	Low	IGHV3-11	IGKV2-30	None	IGHJ6	IGKJ1	IGHM	IGKC
39	NAT3	clonotype17	TRUE	IJ040_POOL3:CTAAGACTCTTTACGT	MBC_4	28	CARPTRLPDVW	Low	IGHV3-11	IGKV2-30	None	IGHJ6	IGKJ1	IGHA2	IGKC
40	NAT3	clonotype17	FALSE	IJ040_POOL3:GCTGCTTAGCGATTCT	PB_1	37	CARPTRLPDVW	Low	IGHV3-11	IGKV2-30	None	IGHJ6	IGKJ1	IGHM	IGKC
41	NAT3	clonotype17	TRUE	IJ040_POOL3:GTGCAGCAGCTTATCG	PB_1	32	CARPTRLPDVW	Low	IGHV3-11	IGKV2-30	None	IGHJ6	IGKJ1	IGHG2	IGKC
42	NAT3	clonotype187	TRUE	IJ040_POOL3:ATAGACCCACATGGGA	MBC_1	23	CAWDTSGYYLSEHW	Low	IGHV3-15	IGLV2-14	None	IGHJ4	IGLJ3	IGHA2	IGLC3
43	NAT3	clonotype187	TRUE	IJ040_POOL3:CCTTTCTAGTATTGGA	PB_1	24	CAWDTSGYYLSEHW	Low	IGHV3-15	IGLV2-14	None	IGHJ4	IGLJ3	IGHM	IGLC3
44	NAT3	clonotype279	TRUE	IJ040_POOL3:GGAGCAACAGATGGCA	MBC_1	33	CAKSLDSVWGTYPDYW	Low	IGHV3-23	IGKV2-24	None	IGHJ4	IGKJ2	IGHM	IGKC
45	NAT3	clonotype279	TRUE	IJ040_POOL3:TGACTAGAGTGGTAAT	MBC_4	30	CAKSLDSVWGTYPDYW	Low	IGHV3-23	IGKV2-24	None	IGHJ4	IGKJ2	IGHA2	IGKC
46	NAT3	clonotype280	TRUE	IJ040_POOL3:GGATTACAGCAATATG	MBC_1	24	CSADVPSPPGEGDYW	Low	IGHV3-15	IGKV2-30	None	IGHJ4	IGKJ2	IGHG2	IGKC
47	NAT3	clonotype280	TRUE	IJ040_POOL3:TAGTTGGTCAAAGTAG	MBC_4	14	CSADVPSPPGEGDYW	Low	IGHV3-15	IGKV2-30	None	IGHJ4	IGKJ2	IGHM	IGKC
48	REM2	clonotype110	TRUE	IJ020_POOL1:AGCGGTCGTGACCAAG	PB_1	10	CASPALVW	Low	IGHV4-59	IGKV3-20	None	IGHJ6	IGKJ1	IGHM	IGKC
49	REM2	clonotype110	TRUE	IJ020_POOL1:AGGGAGTGTTCCATGA	MBC_1	13	CASPALVW	Low	IGHV4-59	IGKV3-20	None	IGHJ6	IGKJ1	IGHA1	IGKC
50	REM3	clonotype18	TRUE	IJ024_POOL1:ACACCGGTCGTATCAG	MBC_1	25	CVKDPIDGEAVPGPYGMGVW	Low	IGHV3-23	IGLV8-61	None	IGHJ6	IGLJ3	IGHM	IGLC2
51	REM3	clonotype18	TRUE	IJ024_POOL1:CAGCTGGCAAGGTGTG	PB_1	23	CVKDPIDGEAVPGPYGMGVW	Low	IGHV3-23	IGLV8-61	None	IGHJ6	IGLJ3	IGHM	IGLC2
52	REM3	clonotype18	TRUE	IJ024_POOL1:CCTACACGTAAATGAC	MBC_4	24	CVKDPIDGEAVPGPYGMGVW	Low	IGHV3-23	IGLV8-61	None	IGHJ6	IGLJ3	IGHA1	IGLC2
53	REM3	clonotype58	TRUE	IJ024_POOL1:AACTCAGCAGTTAACC	PB_1	25	CARSNYGDYTGHDAFDIW	Low	IGHV3-33	IGKV1D-39	None	IGHJ3	IGKJ1	IGHA1	IGKC
54	REM3	clonotype58	TRUE	IJ024_POOL1:TATTACCAGCTGAAAT	MBC_3	22	CARSNYGDYTGHDAFDIW	Low	IGHV3-33	IGKV1D-39	None	IGHJ3	IGKJ1	IGHM	IGKC
55	HD3	clonotype19	FALSE	IJ060_POOL3:AAAGTAGAGACGCTTT	PB_1	17	CARGGWSLDYW	Low	IGHV4-59	IGKV3-20	None	IGHJ4	IGKJ2	IGHM	IGKC
56	HD3	clonotype19	TRUE	IJ060_POOL3:CAGTAACCACAGACTT	PB_2	16	CARGGWSLDYW	Low	IGHV4-59	IGKV3-20	None	IGHJ4	IGKJ2	IGHA2	IGKC
57	HD3	clonotype19	FALSE	IJ060_POOL3:TATCTCAAGGCTACGA	MBC_3	18	CARGGWSLDYW	Low	IGHV4-59	IGKV3-20	None	IGHJ4	IGKJ2	IGHM	IGKC
58	HD3	clonotype19	TRUE	IJ060_POOL3:TGACTTTTCAGTCAGT	MBC_1	15	CARGGWSLDYW	Low	IGHV4-59	IGKV3-20	None	IGHJ4	IGKJ2	IGHM	IGKC
59	HD4	clonotype236	TRUE	IJ064_POOL4:CTACCCAGTCTTCAAG	MBC_1	18	CTTYHVGDWSW	Low	IGHV3-15	IGKV3-20	None	IGHJ4	IGKJ2	IGHG2	IGKC
60	HD4	clonotype236	TRUE	IJ064_POOL4:GCTGCAGCAAACCCAT	PB_2	19	CTTYHVGDWSW	Low	IGHV3-15	IGKV3-20	None	IGHJ4	IGKJ2	IGHM	IGKC
61	HD4	clonotype27	TRUE	IJ064_POOL4:ACTTTCACATCGATGT	MBC_3	24	CTRKSNDDSSEYFYEFDHW	Low	IGHV3-73	IGLV2-8	None	IGHJ4	IGLJ2	IGHM	IGLC2
62	HD4	clonotype27	FALSE	IJ064_POOL4:GACGCGTAGGTAGCTG	MBC_1	23	CTRKSNDDSSEYFYEFDHW	Low	IGHV3-73	IGLV2-8	None	IGHJ4	IGLJ2	IGHA1	IGLC2
63	HD4	clonotype27	TRUE	IJ064_POOL4:GGATTACCAAGAAGAG	MBC_1	23	CTRKSNDDSSEYFYEFDHW	Low	IGHV3-73	IGLV2-8	None	IGHJ4	IGLJ2	IGHA1	IGLC2
64	HD4	clonotype43	TRUE	IJ064_POOL4:CAAGTTGGTGGCAAAC	PB_2	24	CARGPADL	Low	IGHV3-74	IGKV2-30	None	IGHJ4	IGKJ4	IGHM	IGKC
65	HD4	clonotype43	TRUE	IJ064_POOL4:CGTCCATGTGTTAAGA	MBC_1	25	CARGPADL	Low	IGHV3-74	IGKV2-30	None	IGHJ4	IGKJ4	IGHG2	IGKC
66	HD4	clonotype43	TRUE	IJ064_POOL4:TCGAGGCCACCTCGGA	PB_2	24	CARGPADL	Low	IGHV3-74	IGKV2-30	None	IGHJ4	IGKJ4	IGHM	IGKC
67	HD5	clonotype6	TRUE	IJ068_POOL4:AGTGAGGGTGCGCTTG	MBC_4	20	CGRQSVSGDNSGWPWCFDVW	Medium	IGHV3-23	IGLV1-51	None	IGHJ2	IGLJ3	IGHM	IGLC2
68	HD5	clonotype6	TRUE	IJ068_POOL4:CACCAGGGTCTGATCA	MBC_4	20	CGRQSVSGDNSGWPWCFDVW	Medium	IGHV3-23	IGLV1-51	None	IGHJ2	IGLJ3	IGHM	IGLC2
69	HD5	clonotype6	TRUE	IJ068_POOL4:CCCAGTTGTTCACGGC	MBC_1	20	CGRQSVSGDNSGWPWCFDVW	Medium	IGHV3-23	IGLV1-51	None	IGHJ2	IGLJ3	IGHA1	IGLC2
70	HD5	clonotype6	FALSE	IJ068_POOL4:CGTGTAAGTAAGTGGC	PB_2	21	CGRQSVSGDNSGWPWCFDVW	Medium	IGHV3-23	IGLV1-51	None	IGHJ2	IGLJ3	IGHM	IGLC2
71	HD5	clonotype6	TRUE	IJ068_POOL4:GAAACTCTCCCAAGAT	MBC_1	20	CGRQSVSGDNSGWPWCFDVW	Medium	IGHV3-23	IGLV1-51	None	IGHJ2	IGLJ3	IGHM	IGLC2
72	HD5	clonotype6	TRUE	IJ068_POOL4:TTAACTCCAATCGAAA	MBC_3	21	CGRQSVSGDNSGWPWCFDVW	Medium	IGHV3-23	IGLV1-51	None	IGHJ2	IGLJ3	IGHA1	IGLC2
73	REM1	clonotype219	TRUE	IJ016_POOL2:CATTATCAGAAGGCCT	PB_2	7	CARIAWEVVPVW	Low	IGHV6-1	IGKV4-1	None	IGHJ4	IGKJ2	IGHA2	IGKC
74	REM1	clonotype219	TRUE	IJ016_POOL2:CCGGGATCATGCAACT	MBC_3	8	CARIAWEVVPVW	Low	IGHV6-1	IGKV4-1	None	IGHJ4	IGKJ2	IGHM	IGKC
75	REM1	clonotype279	TRUE	IJ016_POOL2:GCTTCCACACAGTCGC	MBC_4	36	CAREGGSSGRAGYFDFW	Low	IGHV3-33	IGKV1-5	None	IGHJ4	IGKJ1	IGHM	IGKC
76	REM1	clonotype279	TRUE	IJ016_POOL2:GTAGGCCCACCCATTC	PB_2	32	CAREGGSSGRAGYFDFW	Low	IGHV3-33	IGKV1-5	None	IGHJ4	IGKJ1	IGHG2	IGKC
77	REM1	clonotype64	TRUE	IJ016_POOL2:CGCGTTTAGAGTACAT	MBC_1	12	CARDLGVQELDYW	Low	IGHV3-7	IGKV2-30	None	IGHJ4	IGKJ1	IGHA2	IGKC
78	REM1	clonotype64	TRUE	IJ016_POOL2:TAGAGCTTCCGAAGAG	PB_1	12	CARDLGVQELDYW	Low	IGHV3-7	IGKV2-30	None	IGHJ4	IGKJ1	IGHM	IGKC
79	REM1	clonotype64	TRUE	IJ016_POOL2:TCAGCAATCATAACCG	PB_1	16	CARDLGVQELDYW	Low	IGHV3-7	IGKV2-30	None	IGHJ4	IGKJ1	IGHM	IGKC
80	REM6	clonotype229	TRUE	IJ056_POOL4:CTGGTCTTCAACGGGA	MBC_4	38	CTRDVTMPGTDFDYW	Low	IGHV3-48	IGKV2-30	None	IGHJ4	IGKJ5	IGHM	IGKC
81	REM6	clonotype229	TRUE	IJ056_POOL4:GCAGTTAAGTTGTAGA	PB_1	41	CTRDVTMPGTDFDYW	Low	IGHV3-48	IGKV2-30	None	IGHJ4	IGKJ5	IGHA1	IGKC
82	NAT1	clonotype11	FALSE	IJ010_POOL2:CAACCAAGTGTTCTTT	PB_1	37	CARDAPTGRLTSDFW	Low	IGHV1-18	IGLV2-14	None	IGHJ4	IGLJ2	IGHG2	IGLC2
83	NAT1	clonotype11	TRUE	IJ010_POOL2:TACTCATCAGTGGAGT	PB_1	26	CARDAPTGRLTSDFW	Low	IGHV1-18	IGLV2-14	None	IGHJ4	IGLJ3	IGHM	IGLC2
84	NAT1	clonotype11	TRUE	IJ010_POOL2:TCATTTGTCTTGCAAG	PB_2	38	CARDAPTGRLTSDFW	Low	IGHV1-18	IGLV2-14	None	IGHJ4	IGLJ2	IGHG2	IGLC2
85	NAT1	clonotype11	TRUE	IJ010_POOL2:TGTTCCGGTAAGTGGC	MBC_4	27	CARDAPTGRLTSDFW	Low	IGHV1-18	IGLV2-14	None	IGHJ4	IGLJ3	IGHM	IGLC2
86	NAT1	clonotype32	TRUE	IJ010_POOL2:CACACAAAGAGCCCAA	MBC_4	19	CTKNVVLMSAWGHFDFW	Low	IGHV3-66	IGKV2-28	None	IGHJ4	IGKJ3	IGHM	IGKC
87	NAT1	clonotype32	TRUE	IJ010_POOL2:CTGAAGTCACTGCCAG	MBC_1	19	CTKNVVLMSAWGHFDFW	Low	IGHV3-66	IGKV2-28	None	IGHJ4	IGKJ3	IGHA1	IGKC
88	NAT1	clonotype32	TRUE	IJ010_POOL2:TAGAGCTTCAACGGGA	PB_1	30	CTKNVVLMSAWGHFDFW	Low	IGHV3-66	IGKV2-28	None	IGHJ4	IGKJ3	IGHM	IGKC
89	NAT2	clonotype19	TRUE	IJ014_POOL1:AATCGGTCAGTGGAGT	MBC_1	34	CGRHQPGTMLNQW	Low	IGHV4-39	IGLV2-11	None	IGHJ1	IGLJ1	IGHG2	IGLC1
90	NAT2	clonotype19	TRUE	IJ014_POOL1:CCAGCGATCCGATATG	MBC_1	16	CGRHQPGTMLNQW	Low	IGHV4-39	IGLV2-11	None	IGHJ1	IGLJ1	IGHM	IGLC1
91	NAT2	clonotype19	TRUE	IJ014_POOL1:TTAGTTCCATGCTAGT	MBC_3	16	CGRHQPGTMLNQW	Low	IGHV4-39	IGLV2-11	None	IGHJ1	IGLJ1	IGHM	IGLC1
92	NAT2	clonotype202	TRUE	IJ014_POOL1:ATCTGCCTCTGTTGAG	MBC_4	34	CVTGAYEGFDFW	Low	IGHV3-15	IGKV1-5	None	IGHJ3	IGKJ2	IGHM	IGKC
93	NAT2	clonotype202	TRUE	IJ014_POOL1:ATTACTCTCATCGCTC	MBC_3	31	CVTGAYEGFDFW	Low	IGHV3-15	IGKV1-5	None	IGHJ3	IGKJ2	IGHA1	IGKC
94	NAT2	clonotype208	TRUE	IJ014_POOL1:ATTACTCGTGTTTGGT	PB_1	21	CAKLAHHHYYDGSGQHRAFDFW	Low	IGHV3-23	IGKV4-1	None	IGHJ3	IGKJ3	IGHG2	IGKC
95	NAT2	clonotype208	TRUE	IJ014_POOL1:TCTATTGTCCAGAGGA	PB_2	16	CAKLAHHHYYDGSGQHRAFDFW	Low	IGHV3-23	IGKV4-1	None	IGHJ3	IGKJ3	IGHA2	IGKC
96	NAT2	clonotype215	TRUE	IJ014_POOL1:CACAAACAGGCATGGT	MBC_4	28	CARGSSGEIGRGIDIW	Low	IGHV3-74	IGKV2-24	None	IGHJ6	IGKJ2	IGHG2	IGKC
97	NAT2	clonotype215	TRUE	IJ014_POOL1:TGAGCCGGTTGGTTTG	MBC_1	38	CARGSSGEIGRGIDIW	Low	IGHV3-74	IGKV2-24	None	IGHJ6	IGKJ2	IGHA1	IGKC
98	NAT2	clonotype255	TRUE	IJ014_POOL1:CCCAGTTTCCGTAGTA	MBC_1	19	CARDNMAFDYW	Low	IGHV1-46	IGKV2-24	None	IGHJ4	IGKJ1	IGHA1	IGKC
99	NAT2	clonotype255	TRUE	IJ014_POOL1:TTGACTTCAGGCTCAC	MBC_3	12	CARDNMAFDYW	Low	IGHV1-46	IGKV2-24	None	IGHJ4	IGKJ1	IGHA2	IGKC
100	NAT2	clonotype4	TRUE	IJ014_POOL1:AGATCTGAGGCAGTCA	PB_1	29	CATDLNWTPHW	Medium	IGHV3-7	IGLV2-23	None	IGHJ4	IGLJ3	IGHM	IGLC2
101	NAT2	clonotype4	TRUE	IJ014_POOL1:CCACGGAAGTAGCGGT	PB_1	28	CATDLNWTPHW	Medium	IGHV3-7	IGLV2-23	None	IGHJ4	IGLJ3	IGHM	IGLC2
102	NAT2	clonotype4	FALSE	IJ014_POOL1:CGCGTTTTCGTCCAGG	PB_1	28	CATDLNWTPHW	Medium	IGHV3-7	IGLV2-23	None	IGHJ4	IGLJ3	IGHA2	IGLC2
103	NAT2	clonotype4	FALSE	IJ014_POOL1:GTCCTCATCGACAGCC	PB_1	28	CATDLNWTPHW	Medium	IGHV3-7	IGLV2-23	None	IGHJ4	IGLJ3	IGHA2	IGLC2
104	NAT2	clonotype4	TRUE	IJ014_POOL1:TCAGCTCCATGGATGG	MBC_1	24	CATDLNWTPHW	Medium	IGHV3-7	IGLV2-23	None	IGHJ4	IGLJ3	IGHA1	IGLC2
105	NAT2	clonotype4	TRUE	IJ014_POOL1:TTAGGCAGTTTGGGCC	MBC_1	28	CATDLNWTPHW	Medium	IGHV3-7	IGLV2-23	None	IGHJ4	IGLJ3	IGHM	IGLC2
106	NAT2	clonotype44	TRUE	IJ014_POOL1:CACATAGTCCGCAAGC	PB_1	23	CARASYQYDTWFDPW	Low	IGHV4-39	IGLV8-61	None	IGHJ5	IGLJ3	IGHG2	IGLC3
107	NAT2	clonotype44	TRUE	IJ014_POOL1:CGAGCACGTCGACTGC	MBC_1	29	CARASYQYDTWFDPW	Low	IGHV4-39	IGLV8-61	None	IGHJ5	IGLJ3	IGHM	IGLC3
108	NAT2	clonotype44	TRUE	IJ014_POOL1:GCCAAATTCGTATCAG	MBC_1	23	CARASYQYDTWFDPW	Low	IGHV4-39	IGLV8-61	None	IGHJ5	IGLJ3	IGHG2	IGLC3
109	NAT2	clonotype46	TRUE	IJ014_POOL1:CAGCTAAAGCCCAACC	MBC_3	22	CATDVPTPLSQIDYW	Low	IGHV3-15	IGKV2D-28	None	IGHJ4	IGKJ5	IGHM	IGKC
110	NAT2	clonotype46	TRUE	IJ014_POOL1:CCCAATCAGGAACTGC	MBC_4	25	CATDVPTPLSQIDYW	Low	IGHV3-15	IGKV2-28	None	IGHJ4	IGKJ5	IGHA1	IGKC
111	NAT2	clonotype46	TRUE	IJ014_POOL1:GACTAACTCCAGTATG	MBC_4	22	CATDVPTPLSQIDYW	Low	IGHV3-15	IGKV2D-28	None	IGHJ4	IGKJ5	IGHM	IGKC
112	NAT2	clonotype47	TRUE	IJ014_POOL1:CATCCACAGCTAAACA	PB_1	30	CAKGARVEYTYIKDAFDIW	Low	IGHV3-23	IGKV4-1	None	IGHJ3	IGKJ3	IGHA1	IGKC
113	NAT2	clonotype47	TRUE	IJ014_POOL1:CATCCACTCGACGGAA	PB_1	30	CAKGARVEYTYIKDAFDIW	Low	IGHV3-23	IGKV4-1	None	IGHJ3	IGKJ3	IGHA1	IGKC
114	NAT2	clonotype47	TRUE	IJ014_POOL1:CGGTTAAGTGTGAATA	PB_2	27	CAKGARVEYTYIKDAFDIW	Low	IGHV3-23	IGKV4-1	None	IGHJ3	IGKJ3	IGHM	IGKC
115	NAT2	clonotype5	TRUE	IJ013_POOL1:CCTACACTCATCGGAT	MBC_3	23	CARENWNPRHDAFDIW	Low	IGHV3-7	IGKV2-24	None	IGHJ3	IGKJ4	IGHM	IGKC
116	NAT2	clonotype5	FALSE	IJ014_POOL1:ACATGGTCAAACCCAT	PB_1	17	CARENWNPRHDAFDIW	Low	IGHV3-7	IGKV2-24	None	IGHJ3	IGKJ4	IGHG2	IGKC
117	NAT2	clonotype5	TRUE	IJ014_POOL1:ACCGTAAGTGACCAAG	PB_1	12	CARENWNPRHDAFDIW	Low	IGHV3-7	IGKV2-24	None	IGHJ3	IGKJ4	IGHG2	IGKC
118	NAT2	clonotype5	FALSE	IJ014_POOL1:GGACGTCCAAATTGCC	PB_1	19	CARENWNPRHDAFDIW	Low	IGHV3-7	IGKV2-24	None	IGHJ3	IGKJ4	IGHG2	IGKC
119	NAT2	clonotype5	TRUE	IJ014_POOL1:GTGAAGGCACATTAGC	MBC_1	19	CARENWNPRHDAFDIW	Low	IGHV3-7	IGKV2-24	None	IGHJ3	IGKJ4	IGHM	IGKC
120	NAT2	clonotype6	TRUE	IJ014_POOL1:AGCCTAATCACTATTC	PB_1	13	CARGSHWGGDFW	Low	IGHV3-11	IGKV2-30	None	IGHJ4	IGKJ4	IGHA1	IGKC
121	NAT2	clonotype6	TRUE	IJ014_POOL1:CGAGAAGTCAAACGGG	MBC_3	19	CARGSHWGGDFW	Low	IGHV3-11	IGKV2-30	None	IGHJ4	IGKJ4	IGHM	IGKC
122	NAT2	clonotype6	TRUE	IJ014_POOL1:GTGTTAGGTTGCGCAC	PB_2	13	CARGSHWGGDFW	Low	IGHV3-11	IGKV2-30	None	IGHJ4	IGKJ4	IGHM	IGKC
123	NAT2	clonotype6	TRUE	IJ014_POOL1:TGACGGCCAAACCTAC	PB_1	12	CARGSHWGGDFW	Low	IGHV3-11	IGKV2-30	None	IGHJ4	IGKJ4	IGHM	IGKC
124	NAT2	clonotype6	TRUE	IJ014_POOL1:TGCCAAATCGCGGATC	PB_2	14	CARGSHWGGDFW	Low	IGHV3-11	IGKV2-30	None	IGHJ4	IGKJ4	IGHM	IGKC
125	HD2	clonotype10	FALSE	IJ036_POOL2:ACATCAGAGTGTTAGA	PB_1	42	CVIDRGGGNSDVW	High	IGHV4-39	IGLV2-11	None	IGHJ4	IGLJ2	IGHM	IGLC2
126	HD2	clonotype10	TRUE	IJ036_POOL2:CATCAGAAGATGTTAG	PB_1	42	CVIDRGGGNSDVW	High	IGHV4-39	IGLV2-11	None	IGHJ4	IGLJ2	IGHA2	IGLC2
127	HD2	clonotype10	TRUE	IJ036_POOL2:CCCAATCAGCTGATAA	PB_1	42	CVIDRGGGNSDVW	High	IGHV4-39	IGLV2-11	None	IGHJ4	IGLJ2	IGHM	IGLC2
128	HD2	clonotype10	FALSE	IJ036_POOL2:CGATGTAAGTTGCAGG	PB_1	42	CVIDRGGGNSDVW	High	IGHV4-39	IGLV2-11	None	IGHJ4	IGLJ2	IGHM	IGLC2
129	HD2	clonotype10	FALSE	IJ036_POOL2:CGGCTAGTCGCCCTTA	PB_1	42	CVIDRGGGNSDVW	High	IGHV4-39	IGLV2-11	None	IGHJ4	IGLJ2	IGHM	IGLC3
130	HD2	clonotype10	TRUE	IJ036_POOL2:CGTTGGGTCGAACTGT	MBC_1	43	CVIDRGGGNSDVW	High	IGHV4-28	IGLV2-11	None	IGHJ4	IGLJ2	IGHM	IGLC2
131	HD2	clonotype10	TRUE	IJ036_POOL2:CTAACTTTCGAACTGT	PB_1	42	CVIDRGGGNSDVW	High	IGHV4-39	IGLV2-11	None	IGHJ4	IGLJ2	IGHM	IGLC2
132	HD2	clonotype10	TRUE	IJ036_POOL2:CTCCTAGGTAGAAAGG	MBC_1	40	CVIDRGGGNSDVW	High	IGHV4-39	IGLV2-11	None	IGHJ4	IGLJ2	IGHM	IGLC2
133	HD2	clonotype10	TRUE	IJ036_POOL2:CTCGTCACAGGTGGAT	PB_2	44	CVIDRGGGNSDVW	High	IGHV4-39	IGLV2-11	None	IGHJ4	IGLJ2	IGHM	IGLC2
134	HD2	clonotype10	FALSE	IJ036_POOL2:GTTACAGGTTACCAGT	PB_1	42	CVIDRGGGNSDVW	High	IGHV4-39	IGLV2-11	None	IGHJ4	IGLJ2	IGHA2	IGLC2
135	HD2	clonotype10	TRUE	IJ036_POOL2:TAGTTGGTCACAACGT	PB_1	42	CVIDRGGGNSDVW	High	IGHV4-39	IGLV2-11	None	IGHJ4	IGLJ2	IGHM	IGLC2
136	HD2	clonotype104	TRUE	IJ036_POOL2:ACTGAACCATGGATGG	PB_1	11	CARDGPGIDYW	Low	IGHV3-33	IGLV1-44	None	IGHJ4	IGLJ2	IGHG2	IGLC2
137	HD2	clonotype104	TRUE	IJ036_POOL2:GCATACAGTGTGACGA	PB_2	14	CARDGPGIDYW	Low	IGHV3-33	IGLV1-44	None	IGHJ4	IGLJ2	IGHA2	IGLC2
138	HD2	clonotype104	FALSE	IJ036_POOL2:TGGCGCACATCCCACT	PB_1	11	CARDGPGIDYW	Low	IGHV3-33	IGLV1-44	None	IGHJ4	IGLJ2	IGHG2	IGLC2
139	HD2	clonotype16	TRUE	IJ036_POOL2:AACCGCGGTCAAGCGA	MBC_1	28	CVIDRGGGNSDYW	Medium	IGHV4-28	IGLV2-11	None	IGHJ4	IGLJ2	IGHM	IGLC2
140	HD2	clonotype16	FALSE	IJ036_POOL2:AGCGTCGCACGAGGTA	PB_1	28	CVIDRGGGNSDYW	Medium	IGHV4-28	IGLV2-11	None	IGHJ4	IGLJ2	IGHA1	IGLC2
141	HD2	clonotype16	TRUE	IJ036_POOL2:CCTAAAGGTGCGAAAC	PB_1	27	CVIDRGGGNSDYW	Medium	IGHV4-28	IGLV2-11	None	IGHJ4	IGLJ2	IGHA1	IGLC2
142	HD2	clonotype16	TRUE	IJ036_POOL2:CGCTGGAGTCTCCATC	MBC_3	38	CVIDRGGGNSDYW	Medium	IGHV4-39	IGLV2-11	None	IGHJ4	IGLJ2	IGHM	IGLC2
143	HD2	clonotype16	FALSE	IJ036_POOL2:GGGTCTGCAAAGGCGT	PB_1	38	CVIDRGGGNSDYW	Medium	IGHV4-39	IGLV2-11	None	IGHJ4	IGLJ2	IGHM	IGLC2
144	HD2	clonotype16	FALSE	IJ036_POOL2:TACGGATGTACAGCAG	PB_1	38	CVIDRGGGNSDYW	Medium	IGHV4-39	IGLV2-11	None	IGHJ4	IGLJ2	IGHM	IGLC2
145	HD2	clonotype16	FALSE	IJ036_POOL2:TACTCGCTCAAACGGG	PB_1	38	CVIDRGGGNSDYW	Medium	IGHV4-39	IGLV2-11	None	IGHJ4	IGLJ2	IGHM	IGLC2
146	HD2	clonotype16	FALSE	IJ036_POOL2:TGTCCCAGTGCCTGCA	PB_1	30	CVIDRGGGNSDYW	Medium	IGHV4-28	IGLV2-11	None	IGHJ4	IGLJ2	IGHA2	IGLC2
147	HD2	clonotype16	TRUE	IJ036_POOL2:TTCTCCTCAAGGACTG	PB_1	30	CVIDRGGGNSDYW	Medium	IGHV4-28	IGLV2-11	None	IGHJ4	IGLJ2	IGHA1	IGLC2
148	HD2	clonotype29	FALSE	IJ036_POOL2:AAACCTGTCACTCCTG	PB_1	24	CTRDPRLLDYW	Medium	IGHV3-11	IGKV2-30	None	IGHJ4	IGKJ3	IGHG2	IGKC
149	HD2	clonotype29	TRUE	IJ036_POOL2:ACTTTCAGTGATGTGG	PB_1	24	CTRDPRLLDYW	Medium	IGHV3-11	IGKV2-30	None	IGHJ4	IGKJ3	IGHG2	IGKC
150	HD2	clonotype29	TRUE	IJ036_POOL2:GCGACCAAGAAACCAT	PB_1	24	CTRDPRLLDYW	Medium	IGHV3-11	IGKV2-30	None	IGHJ4	IGKJ3	IGHG2	IGKC
151	HD2	clonotype29	FALSE	IJ036_POOL2:TAAGCGTCAGCTCCGA	PB_1	24	CTRDPRLLDYW	Medium	IGHV3-11	IGKV2-30	None	IGHJ4	IGKJ3	IGHG2	IGKC
152	HD2	clonotype29	TRUE	IJ036_POOL2:TGCGCAGTCAAACCAC	MBC_1	15	CTRDPRLLDYW	Medium	IGHV3-11	IGKV2-30	None	IGHJ4	IGKJ3	IGHM	IGKC
153	HD2	clonotype29	FALSE	IJ036_POOL2:TTTGGTTAGAGCCTAG	PB_1	26	CTRDPRLLDYW	Medium	IGHV3-11	IGKV2-30	None	IGHJ4	IGKJ3	IGHM	IGKC
154	HD2	clonotype42	TRUE	IJ036_POOL2:ACTATCTCATGAACCT	MBC_4	24	CARADNGGWHNFNYW	Low	IGHV3-33	IGLV2-8	None	IGHJ4	IGLJ1	IGHM	IGLC1
155	HD2	clonotype42	TRUE	IJ036_POOL2:CTGCGGATCTTCTGGC	MBC_1	23	CARADNGGWHNFNYW	Low	IGHV3-33	IGLV2-8	None	IGHJ4	IGLJ1	IGHA1	IGLC1
156	HD2	clonotype42	FALSE	IJ036_POOL2:GAACATCCAACTTGAC	PB_1	24	CARADNGGWHNFNYW	Low	IGHV3-33	IGLV2-8	None	IGHJ4	IGLJ1	IGHA2	IGLC1
157	HD2	clonotype42	FALSE	IJ036_POOL2:GTAGTCAAGTAGCGGT	MBC_1	23	CARADNGGWHNFNYW	Low	IGHV3-33	IGLV2-8	None	IGHJ4	IGLJ1	IGHA2	IGLC1
158	HD2	clonotype42	TRUE	IJ036_POOL2:TATCAGGGTCACTTCC	PB_1	24	CARADNGGWHNFNYW	Low	IGHV3-33	IGLV2-8	None	IGHJ4	IGLJ1	IGHA2	IGLC1
159	HD2	clonotype454	TRUE	IJ036_POOL2:GCGGGTTGTCTAACGT	MBC_1	22	CTRDDGERSVDYW	Low	IGHV3-7	IGKV2-30	None	IGHJ4	IGKJ2	IGHM	IGKC
160	HD2	clonotype454	TRUE	IJ036_POOL2:GTCACGGTCAAACAAG	PB_1	21	CTRDDGERSVDYW	Low	IGHV3-7	IGKV2-30	None	IGHJ4	IGKJ2	IGHG2	IGKC
161	HD2	clonotype468	TRUE	IJ036_POOL2:GTGCAGCTCCTTTCGG	MBC_1	23	CVRDNWGVPATLDAFDVW	Low	IGHV3-7	IGLV1-40	None	IGHJ3	IGLJ3	IGHM	IGLC3
162	HD2	clonotype468	TRUE	IJ036_POOL2:TGTCCCATCAGTGTTG	PB_1	22	CVRDNWGVPATLDAFDVW	Low	IGHV3-7	IGLV1-40	None	IGHJ3	IGLJ3	IGHA1	IGLC3
163	HD2	clonotype477	TRUE	IJ036_POOL2:TACTCGCTCCGAACGC	PB_1	21	CVTDIYDY	Low	IGHV3-15	IGKV4-1	None	IGHJ4	IGKJ2	IGHA1	IGKC
164	HD2	clonotype477	TRUE	IJ036_POOL2:TTTCCTCCACTGCCAG	MBC_1	24	CVTDIYDY	Low	IGHV3-15	IGKV4-1	None	IGHJ4	IGKJ2	IGHM	IGKC
165	HD1	clonotype66	TRUE	IJ031_POOL2:CCCAGTTAGCAGGTCA	MBC_1	9	CARGDSGSKIGYW	Low	IGHV4-30-2	IGKV2-30	None	IGHJ4	IGKJ2	IGHA1	IGKC
166	HD1	clonotype66	TRUE	IJ032_POOL1:GCCAAATAGACTGGGT	PB_1	11	CARGDSGSKIGYW	Low	IGHV4-30-2	IGKV2-30	None	IGHJ4	IGKJ2	IGHM	IGKC

## Sheet: Matured&differentiated clonotyp
	Sample ID	clonotype_id	CXCR3Pos	cell.id	manual_celltype	VDJ_SHM	VDJ_cdr3s_aa	expansion_grade	VDJ_vgene	VJ_vgene	VDJ_dgene	VDJ_jgene	VJ_jgene	VDJ_cgene	VJ_cgene
1	REM5	clonotype210	TRUE	IJ052_POOL3:ATTGGTGAGTGAAGTT	MBC_1	10	CAREGSHYNYFDYW	Low	IGHV4-59	IGKV3-11	None	IGHJ4	IGKJ3	IGHA1	IGKC
2	REM5	clonotype210	TRUE	IJ052_POOL3:CCACGGAGTTCGAATC	PB_1	20	CAREGSHYNYFDYW	Low	IGHV4-59	IGKV3-11	None	IGHJ4	IGKJ3	IGHM	IGKC
3	NAT4	clonotype483	TRUE	IJ044_POOL4:CTCCTAGAGAATCTCC	MBC_1	21	CARSSYDRSGYYAYWIHW	Low	IGHV4-61	IGKV1-5	None	IGHJ4	IGKJ1	IGHA1	IGKC
4	NAT4	clonotype483	TRUE	IJ044_POOL4:GACTGCGGTGTAATGA	MBC_3	25	CARSSYDRSGYYAYWIHW	Low	IGHV4-61	IGKV1-5	None	IGHJ4	IGKJ1	IGHG2	IGKC
5	NAT4	clonotype67	TRUE	IJ044_POOL4:AACTCTTCAAGCCCAC	MBC_1	18	CTTGDPQRRW	Low	IGHV3-15	IGLV2-8	None	IGHJ4	IGLJ1	IGHG1	IGLC1
6	NAT4	clonotype67	TRUE	IJ044_POOL4:GTAACGTCAGGTCGTC	MBC_4	22	CTTGDPQRRW	Low	IGHV3-15	IGLV2-8	None	IGHJ4	IGLJ1	IGHG2	IGLC1
7	NAT4	clonotype67	TRUE	IJ044_POOL4:TATGCCCCACCGTTGG	MBC_3	18	CTTGDPQRRW	Low	IGHV3-15	IGLV2-8	None	IGHJ4	IGLJ1	IGHA2	IGLC1
8	NAT3	clonotype17	TRUE	IJ040_POOL3:CAAGTTGAGCCCAGCT	MBC_1	28	CARPTRLPDVW	Low	IGHV3-11	IGKV2-30	None	IGHJ6	IGKJ1	IGHM	IGKC
9	NAT3	clonotype17	TRUE	IJ040_POOL3:CTAAGACTCTTTACGT	MBC_4	28	CARPTRLPDVW	Low	IGHV3-11	IGKV2-30	None	IGHJ6	IGKJ1	IGHA2	IGKC
10	NAT3	clonotype17	FALSE	IJ040_POOL3:GCTGCTTAGCGATTCT	PB_1	37	CARPTRLPDVW	Low	IGHV3-11	IGKV2-30	None	IGHJ6	IGKJ1	IGHM	IGKC
11	NAT3	clonotype17	TRUE	IJ040_POOL3:GTGCAGCAGCTTATCG	PB_1	32	CARPTRLPDVW	Low	IGHV3-11	IGKV2-30	None	IGHJ6	IGKJ1	IGHG2	IGKC
12	NAT3	clonotype187	TRUE	IJ040_POOL3:ATAGACCCACATGGGA	MBC_1	23	CAWDTSGYYLSEHW	Low	IGHV3-15	IGLV2-14	None	IGHJ4	IGLJ3	IGHA2	IGLC3
13	NAT3	clonotype187	TRUE	IJ040_POOL3:CCTTTCTAGTATTGGA	PB_1	24	CAWDTSGYYLSEHW	Low	IGHV3-15	IGLV2-14	None	IGHJ4	IGLJ3	IGHM	IGLC3
14	REM3	clonotype58	TRUE	IJ024_POOL1:AACTCAGCAGTTAACC	PB_1	25	CARSNYGDYTGHDAFDIW	Low	IGHV3-33	IGKV1D-39	None	IGHJ3	IGKJ1	IGHA1	IGKC
15	REM3	clonotype58	TRUE	IJ024_POOL1:TATTACCAGCTGAAAT	MBC_3	22	CARSNYGDYTGHDAFDIW	Low	IGHV3-33	IGKV1D-39	None	IGHJ3	IGKJ1	IGHM	IGKC
16	HD3	clonotype19	FALSE	IJ060_POOL3:AAAGTAGAGACGCTTT	PB_1	17	CARGGWSLDYW	Low	IGHV4-59	IGKV3-20	None	IGHJ4	IGKJ2	IGHM	IGKC
17	HD3	clonotype19	TRUE	IJ060_POOL3:CAGTAACCACAGACTT	PB_2	16	CARGGWSLDYW	Low	IGHV4-59	IGKV3-20	None	IGHJ4	IGKJ2	IGHA2	IGKC
18	HD3	clonotype19	FALSE	IJ060_POOL3:TATCTCAAGGCTACGA	MBC_3	18	CARGGWSLDYW	Low	IGHV4-59	IGKV3-20	None	IGHJ4	IGKJ2	IGHM	IGKC
19	HD3	clonotype19	TRUE	IJ060_POOL3:TGACTTTTCAGTCAGT	MBC_1	15	CARGGWSLDYW	Low	IGHV4-59	IGKV3-20	None	IGHJ4	IGKJ2	IGHM	IGKC
20	HD4	clonotype236	TRUE	IJ064_POOL4:CTACCCAGTCTTCAAG	MBC_1	18	CTTYHVGDWSW	Low	IGHV3-15	IGKV3-20	None	IGHJ4	IGKJ2	IGHG2	IGKC
21	HD4	clonotype236	TRUE	IJ064_POOL4:GCTGCAGCAAACCCAT	PB_2	19	CTTYHVGDWSW	Low	IGHV3-15	IGKV3-20	None	IGHJ4	IGKJ2	IGHM	IGKC
22	HD4	clonotype27	TRUE	IJ064_POOL4:ACTTTCACATCGATGT	MBC_3	24	CTRKSNDDSSEYFYEFDHW	Low	IGHV3-73	IGLV2-8	None	IGHJ4	IGLJ2	IGHM	IGLC2
23	HD4	clonotype27	FALSE	IJ064_POOL4:GACGCGTAGGTAGCTG	MBC_1	23	CTRKSNDDSSEYFYEFDHW	Low	IGHV3-73	IGLV2-8	None	IGHJ4	IGLJ2	IGHA1	IGLC2
24	HD4	clonotype27	TRUE	IJ064_POOL4:GGATTACCAAGAAGAG	MBC_1	23	CTRKSNDDSSEYFYEFDHW	Low	IGHV3-73	IGLV2-8	None	IGHJ4	IGLJ2	IGHA1	IGLC2
25	REM1	clonotype64	TRUE	IJ016_POOL2:CGCGTTTAGAGTACAT	MBC_1	12	CARDLGVQELDYW	Low	IGHV3-7	IGKV2-30	None	IGHJ4	IGKJ1	IGHA2	IGKC
26	REM1	clonotype64	TRUE	IJ016_POOL2:TAGAGCTTCCGAAGAG	PB_1	12	CARDLGVQELDYW	Low	IGHV3-7	IGKV2-30	None	IGHJ4	IGKJ1	IGHM	IGKC
27	REM1	clonotype64	TRUE	IJ016_POOL2:TCAGCAATCATAACCG	PB_1	16	CARDLGVQELDYW	Low	IGHV3-7	IGKV2-30	None	IGHJ4	IGKJ1	IGHM	IGKC
28	REM6	clonotype229	TRUE	IJ056_POOL4:CTGGTCTTCAACGGGA	MBC_4	38	CTRDVTMPGTDFDYW	Low	IGHV3-48	IGKV2-30	None	IGHJ4	IGKJ5	IGHM	IGKC
29	REM6	clonotype229	TRUE	IJ056_POOL4:GCAGTTAAGTTGTAGA	PB_1	41	CTRDVTMPGTDFDYW	Low	IGHV3-48	IGKV2-30	None	IGHJ4	IGKJ5	IGHA1	IGKC
30	NAT1	clonotype32	TRUE	IJ010_POOL2:CACACAAAGAGCCCAA	MBC_4	19	CTKNVVLMSAWGHFDFW	Low	IGHV3-66	IGKV2-28	None	IGHJ4	IGKJ3	IGHM	IGKC
31	NAT1	clonotype32	TRUE	IJ010_POOL2:CTGAAGTCACTGCCAG	MBC_1	19	CTKNVVLMSAWGHFDFW	Low	IGHV3-66	IGKV2-28	None	IGHJ4	IGKJ3	IGHA1	IGKC
32	NAT1	clonotype32	TRUE	IJ010_POOL2:TAGAGCTTCAACGGGA	PB_1	30	CTKNVVLMSAWGHFDFW	Low	IGHV3-66	IGKV2-28	None	IGHJ4	IGKJ3	IGHM	IGKC
33	NAT2	clonotype202	TRUE	IJ014_POOL1:ATCTGCCTCTGTTGAG	MBC_4	34	CVTGAYEGFDFW	Low	IGHV3-15	IGKV1-5	None	IGHJ3	IGKJ2	IGHM	IGKC
34	NAT2	clonotype202	TRUE	IJ014_POOL1:ATTACTCTCATCGCTC	MBC_3	31	CVTGAYEGFDFW	Low	IGHV3-15	IGKV1-5	None	IGHJ3	IGKJ2	IGHA1	IGKC
35	HD2	clonotype104	TRUE	IJ036_POOL2:ACTGAACCATGGATGG	PB_1	11	CARDGPGIDYW	Low	IGHV3-33	IGLV1-44	None	IGHJ4	IGLJ2	IGHG2	IGLC2
36	HD2	clonotype104	TRUE	IJ036_POOL2:GCATACAGTGTGACGA	PB_2	14	CARDGPGIDYW	Low	IGHV3-33	IGLV1-44	None	IGHJ4	IGLJ2	IGHA2	IGLC2
37	HD2	clonotype104	FALSE	IJ036_POOL2:TGGCGCACATCCCACT	PB_1	11	CARDGPGIDYW	Low	IGHV3-33	IGLV1-44	None	IGHJ4	IGLJ2	IGHG2	IGLC2
38	HD2	clonotype29	FALSE	IJ036_POOL2:AAACCTGTCACTCCTG	PB_1	24	CTRDPRLLDYW	Medium	IGHV3-11	IGKV2-30	None	IGHJ4	IGKJ3	IGHG2	IGKC
39	HD2	clonotype29	TRUE	IJ036_POOL2:ACTTTCAGTGATGTGG	PB_1	24	CTRDPRLLDYW	Medium	IGHV3-11	IGKV2-30	None	IGHJ4	IGKJ3	IGHG2	IGKC
40	HD2	clonotype29	TRUE	IJ036_POOL2:GCGACCAAGAAACCAT	PB_1	24	CTRDPRLLDYW	Medium	IGHV3-11	IGKV2-30	None	IGHJ4	IGKJ3	IGHG2	IGKC
41	HD2	clonotype29	FALSE	IJ036_POOL2:TAAGCGTCAGCTCCGA	PB_1	24	CTRDPRLLDYW	Medium	IGHV3-11	IGKV2-30	None	IGHJ4	IGKJ3	IGHG2	IGKC
42	HD2	clonotype29	TRUE	IJ036_POOL2:TGCGCAGTCAAACCAC	MBC_1	15	CTRDPRLLDYW	Medium	IGHV3-11	IGKV2-30	None	IGHJ4	IGKJ3	IGHM	IGKC
43	HD2	clonotype29	FALSE	IJ036_POOL2:TTTGGTTAGAGCCTAG	PB_1	26	CTRDPRLLDYW	Medium	IGHV3-11	IGKV2-30	None	IGHJ4	IGKJ3	IGHM	IGKC
44	HD2	clonotype42	TRUE	IJ036_POOL2:ACTATCTCATGAACCT	MBC_4	24	CARADNGGWHNFNYW	Low	IGHV3-33	IGLV2-8	None	IGHJ4	IGLJ1	IGHM	IGLC1
45	HD2	clonotype42	TRUE	IJ036_POOL2:CTGCGGATCTTCTGGC	MBC_1	23	CARADNGGWHNFNYW	Low	IGHV3-33	IGLV2-8	None	IGHJ4	IGLJ1	IGHA1	IGLC1
46	HD2	clonotype42	FALSE	IJ036_POOL2:GAACATCCAACTTGAC	PB_1	24	CARADNGGWHNFNYW	Low	IGHV3-33	IGLV2-8	None	IGHJ4	IGLJ1	IGHA2	IGLC1
47	HD2	clonotype42	FALSE	IJ036_POOL2:GTAGTCAAGTAGCGGT	MBC_1	23	CARADNGGWHNFNYW	Low	IGHV3-33	IGLV2-8	None	IGHJ4	IGLJ1	IGHA2	IGLC1
48	HD2	clonotype42	TRUE	IJ036_POOL2:TATCAGGGTCACTTCC	PB_1	24	CARADNGGWHNFNYW	Low	IGHV3-33	IGLV2-8	None	IGHJ4	IGLJ1	IGHA2	IGLC1
49	HD1	clonotype66	TRUE	IJ031_POOL2:CCCAGTTAGCAGGTCA	MBC_1	9	CARGDSGSKIGYW	Low	IGHV4-30-2	IGKV2-30	None	IGHJ4	IGKJ2	IGHA1	IGKC
50	HD1	clonotype66	TRUE	IJ032_POOL1:GCCAAATAGACTGGGT	PB_1	11	CARGDSGSKIGYW	Low	IGHV4-30-2	IGKV2-30	None	IGHJ4	IGKJ2	IGHM	IGKC
