# Supplementary material for: T-bet+ CXCR3+ B cells drive hyperreactive B-T cell interactions in multiple sclerosis
Source: Cell Rep Med. 2025 Mar 18;6(3):102027. doi: 10.1016/j.xcrm.2025.102027 (PMC11970401; doi:10.1016/j.xcrm.2025.102027)
Supplement: Table S5. Signature genes expressed in identified cell clusters in snRNA-seq of inflamed meningeal MS tissues, related to Figures 7 and S7 [file mmc4.xlsx]

## Sheet: key
col_name	description
cluster	harmony cluster
symbol	gene name
gene_id	gene name with ensemble ID
gene_type	gene type
CPM	counts per million in this cluster (filtered to be minimum 50)
log2fc	log2 fold change of expression in this cluster relative to other clusters, calculated at pseudobulk level
p_adjusted	Benjamini-Hochberg adjusted p-value of test of expression in this cluster relative to other clusters, calculated at pseudobulk level

## Sheet: marker_genes
cluster	symbol	gene_id	gene_type	CPM	log2fc	p_adjusted
cl01	CBLN2	CBLN2_ENSG00000141668	protein_coding	920	7.95	7.5e-22
cl01	TBR1	TBR1_ENSG00000136535	protein_coding	63	6.41	7.9e-22
cl01	SV2B	SV2B_ENSG00000185518	protein_coding	480	6.64	9.8e-21
cl01	KCNV1	KCNV1_ENSG00000164794	protein_coding	67	5.95	6e-18
cl01	SLC17A7	SLC17A7_ENSG00000104888	protein_coding	170	5.86	2.9e-17
cl01	ONECUT2	ONECUT2_ENSG00000119547	protein_coding	59	5.47	3.4e-16
cl01	ITPKA	ITPKA_ENSG00000137825	protein_coding	75	5.34	3e-15
cl01	SATB2	SATB2_ENSG00000119042	protein_coding	400	5.23	7.9e-15
cl01	NRGN	NRGN_ENSG00000154146	protein_coding	360	5.85	8.3e-15
cl01	MCHR2	MCHR2_ENSG00000152034	protein_coding	120	5.9	1.3e-14
cl01	KIAA1211L	KIAA1211L_ENSG00000196872	protein_coding	420	5.27	1.3e-13
cl01	MLIP	MLIP_ENSG00000146147	protein_coding	260	5.39	1.3e-13
cl01	ROS1	ROS1_ENSG00000047936	protein_coding	75	5.35	2e-13
cl01	NPTX1	NPTX1_ENSG00000171246	protein_coding	190	5.49	6.1e-12
cl01	NGEF	NGEF_ENSG00000066248	protein_coding	280	4.81	2.1e-11
cl01	ADAMTS16	ADAMTS16_ENSG00000145536	protein_coding	81	4.25	4.2e-11
cl01	R3HDM1	R3HDM1_ENSG00000048991	protein_coding	1200	2.94	1.3e-10
cl01	TESPA1	TESPA1_ENSG00000135426	protein_coding	320	5.53	1.8e-10
cl01	MFSD4A	MFSD4A_ENSG00000174514	protein_coding	120	4.3	3.2e-10
cl01	ZBBX	ZBBX_ENSG00000169064	protein_coding	110	4.64	4.2e-10
cl01	CAMKK1	CAMKK1_ENSG00000004660	protein_coding	180	3.7	6.3e-10
cl01	SLC6A7	SLC6A7_ENSG00000011083	protein_coding	110	4.44	1.8e-09
cl01	ENC1	ENC1_ENSG00000171617	protein_coding	730	5.11	2.8e-09
cl01	ARPP19	ARPP19_ENSG00000128989	protein_coding	290	2.58	4.1e-09
cl01	SLC22A10	SLC22A10_ENSG00000184999	protein_coding	120	4.06	4.8e-09
cl01	RPS6KC1	RPS6KC1_ENSG00000136643	protein_coding	450	1.7	1.1e-08
cl01	NWD2	NWD2_ENSG00000174145	protein_coding	160	4.35	1.4e-08
cl01	ART3	ART3_ENSG00000156219	protein_coding	110	3.93	1.7e-08
cl01	OPN3	OPN3_ENSG00000054277	protein_coding	72	3.05	3.2e-08
cl01	FAM163A	FAM163A_ENSG00000143340	protein_coding	55	3.89	3.2e-08
cl01	HTR2A	HTR2A_ENSG00000102468	protein_coding	98	4.23	3.7e-08
cl01	CAMKK2	CAMKK2_ENSG00000110931	protein_coding	200	2.43	4.4e-08
cl01	NDFIP2	NDFIP2_ENSG00000102471	protein_coding	220	3.05	8e-08
cl01	PHYHIP	PHYHIP_ENSG00000168490	protein_coding	290	4.49	1.3e-07
cl01	CDH22	CDH22_ENSG00000149654	protein_coding	150	4.17	1.6e-07
cl01	SYT7	SYT7_ENSG00000011347	protein_coding	190	4.31	2.6e-07
cl01	EPHX4	EPHX4_ENSG00000172031	protein_coding	110	3.8	3.1e-07
cl01	KIAA2012	KIAA2012_ENSG00000182329	protein_coding	58	3.33	4.5e-07
cl01	VWA3A	VWA3A_ENSG00000175267	protein_coding	120	3.35	8.6e-07
cl01	NIPAL2	NIPAL2_ENSG00000104361	protein_coding	250	3.16	1.6e-06
cl01	ICAM5	ICAM5_ENSG00000105376	protein_coding	51	3.65	1.8e-06
cl01	ACVR1C	ACVR1C_ENSG00000123612	protein_coding	100	3.21	1.9e-06
cl01	COL26A1	COL26A1_ENSG00000160963	protein_coding	160	3.14	1.9e-06
cl01	NAGPA	NAGPA_ENSG00000103174	protein_coding	68	2.84	2.6e-06
cl01	CAMK2A	CAMK2A_ENSG00000070808	protein_coding	760	4.55	2.9e-06
cl01	AKAP5	AKAP5_ENSG00000179841	protein_coding	59	3.38	2.9e-06
cl01	KCNA1	KCNA1_ENSG00000111262	protein_coding	52	3.8	4.1e-06
cl01	PTH2R	PTH2R_ENSG00000144407	protein_coding	130	2.99	4.1e-06
cl01	KCNH3	KCNH3_ENSG00000135519	protein_coding	93	3.6	4.3e-06
cl01	PDP1	PDP1_ENSG00000164951	protein_coding	110	2.52	4.9e-06
cl01	CABP1	CABP1_ENSG00000157782	protein_coding	450	4.57	4.9e-06
cl01	VIPR1	VIPR1_ENSG00000114812	protein_coding	52	3.09	5.9e-06
cl01	ELK1	ELK1_ENSG00000126767	protein_coding	70	2.48	6.4e-06
cl01	PCP4	PCP4_ENSG00000183036	protein_coding	63	3.24	6.9e-06
cl01	FSTL4	FSTL4_ENSG00000053108	protein_coding	400	3.96	8e-06
cl01	CHN1	CHN1_ENSG00000128656	protein_coding	1300	3.54	8.4e-06
cl01	FAM153A	FAM153A_ENSG00000170074	protein_coding	100	3.44	8.8e-06
cl01	KCTD1	KCTD1_ENSG00000134504	protein_coding	360	3.31	9.5e-06
cl01	GRM1	GRM1_ENSG00000152822	protein_coding	320	3.97	9.5e-06
cl01	ANKRD18B	ANKRD18B_ENSG00000230453	protein_coding	56	3.47	9.7e-06
cl01	MAL2	MAL2_ENSG00000147676	protein_coding	110	3.71	1e-05
cl01	LNX1	LNX1_ENSG00000072201	protein_coding	240	3.61	1e-05
cl01	CNKSR2	CNKSR2_ENSG00000149970	protein_coding	730	3.96	1.5e-05
cl01	MYOM2	MYOM2_ENSG00000036448	protein_coding	73	3.01	1.6e-05
cl01	CRYM	CRYM_ENSG00000103316	protein_coding	62	3.29	1.8e-05
cl01	GALNT9	GALNT9_ENSG00000182870	protein_coding	76	3.27	2e-05
cl01	HOPX	HOPX_ENSG00000171476	protein_coding	110	3.05	2.1e-05
cl01	UNC5A	UNC5A_ENSG00000113763	protein_coding	120	3.69	2.3e-05
cl01	FAM153B	FAM153B_ENSG00000182230	protein_coding	140	3.86	2.7e-05
cl01	NECAB1	NECAB1_ENSG00000123119	protein_coding	550	4	2.9e-05
cl01	CDC40	CDC40_ENSG00000168438	protein_coding	170	1.69	2.9e-05
cl01	SH3GL2	SH3GL2_ENSG00000107295	protein_coding	460	4.11	3.4e-05
cl01	PIP4K2C	PIP4K2C_ENSG00000166908	protein_coding	60	2.23	4e-05
cl01	DIRAS2	DIRAS2_ENSG00000165023	protein_coding	93	3.4	4.1e-05
cl01	CA11	CA11_ENSG00000063180	protein_coding	97	2.6	4.1e-05
cl01	PPP3CA	PPP3CA_ENSG00000138814	protein_coding	1400	2	4.3e-05
cl01	C1orf115	C1orf115_ENSG00000162817	protein_coding	64	3.6	4.3e-05
cl01	NLK	NLK_ENSG00000087095	protein_coding	450	1.72	4.8e-05
cl01	NELL2	NELL2_ENSG00000184613	protein_coding	730	3.98	5.2e-05
cl01	LAMP5	LAMP5_ENSG00000125869	protein_coding	92	3.79	5.5e-05
cl01	FLACC1	FLACC1_ENSG00000155749	protein_coding	63	2.53	6.2e-05
cl01	PI4KA	PI4KA_ENSG00000241973	protein_coding	410	1.41	7e-05
cl01	SLC8A2	SLC8A2_ENSG00000118160	protein_coding	120	3.34	7.5e-05
cl01	IQSEC2	IQSEC2_ENSG00000124313	protein_coding	130	2.21	7.8e-05
cl01	GFRA2	GFRA2_ENSG00000168546	protein_coding	70	2.88	8.6e-05
cl01	RALYL	RALYL_ENSG00000184672	protein_coding	1600	4.5	8.6e-05
cl01	HHAT	HHAT_ENSG00000054392	protein_coding	150	2.3	9e-05
cl01	ZBTB18	ZBTB18_ENSG00000179456	protein_coding	110	2.2	9.1e-05
cl01	SNN	SNN_ENSG00000184602	protein_coding	60	2.93	9.7e-05
cl01	TAFA1	TAFA1_ENSG00000183662	protein_coding	770	3.63	0.00013
cl01	TCERG1L	TCERG1L_ENSG00000176769	protein_coding	85	3.24	0.00014
cl01	KCNK1	KCNK1_ENSG00000135750	protein_coding	210	3.58	0.00014
cl01	NEFM	NEFM_ENSG00000104722	protein_coding	97	3.5	0.00017
cl01	WASF1	WASF1_ENSG00000112290	protein_coding	300	2.98	0.00017
cl01	PTPRR	PTPRR_ENSG00000153233	protein_coding	260	3.34	0.00019
cl01	PRKAR2B	PRKAR2B_ENSG00000005249	protein_coding	240	2.96	0.00019
cl01	PCNT	PCNT_ENSG00000160299	protein_coding	220	1.87	0.0002
cl01	ST6GALNAC5	ST6GALNAC5_ENSG00000117069	protein_coding	750	4.17	0.00021
cl01	GDA	GDA_ENSG00000119125	protein_coding	140	3.08	0.00025
cl01	STYK1	STYK1_ENSG00000060140	protein_coding	56	3.57	0.00026
cl01	UNC13A	UNC13A_ENSG00000130477	protein_coding	270	3.33	0.00027
cl01	FOCAD	FOCAD_ENSG00000188352	protein_coding	380	1.61	0.00029
cl01	SLC35F3	SLC35F3_ENSG00000183780	protein_coding	540	3.6	0.00029
cl01	ATP2B1	ATP2B1_ENSG00000070961	protein_coding	1100	2.63	0.00029
cl01	CUX2	CUX2_ENSG00000111249	protein_coding	570	3.78	0.00029
cl01	PPM1L	PPM1L_ENSG00000163590	protein_coding	430	1.91	0.00029
cl01	SSX2IP	SSX2IP_ENSG00000117155	protein_coding	170	2.71	0.0003
cl01	OLFM1	OLFM1_ENSG00000130558	protein_coding	330	3.48	0.00031
cl01	CIT	CIT_ENSG00000122966	protein_coding	390	3	0.00036
cl01	DRP2	DRP2_ENSG00000102385	protein_coding	89	3.08	0.00037
cl01	PHACTR1	PHACTR1_ENSG00000112137	protein_coding	1600	2.88	0.00038
cl01	KCNIP2	KCNIP2_ENSG00000120049	protein_coding	88	2.5	0.00038
cl01	ZSCAN31	ZSCAN31_ENSG00000235109	protein_coding	52	2.52	0.00039
cl01	MGAT5B	MGAT5B_ENSG00000167889	protein_coding	150	3.31	0.00041
cl01	MOSMO	MOSMO_ENSG00000185716	protein_coding	260	1.62	0.00041
cl01	CCDC144NL	CCDC144NL_ENSG00000205212	protein_coding	53	2.07	0.00042
cl01	PRKCG	PRKCG_ENSG00000126583	protein_coding	65	3	0.00044
cl01	ARMC9	ARMC9_ENSG00000135931	protein_coding	210	2.2	0.00049
cl01	RTN4RL1	RTN4RL1_ENSG00000185924	protein_coding	110	2.65	0.0005
cl01	LRRC28	LRRC28_ENSG00000168904	protein_coding	160	1.33	0.00052
cl01	IPO5	IPO5_ENSG00000065150	protein_coding	130	1.31	0.00053
cl01	PDE2A	PDE2A_ENSG00000186642	protein_coding	160	2.98	0.00054
cl01	CHML	CHML_ENSG00000203668	protein_coding	51	2.36	0.00062
cl01	FXYD7	FXYD7_ENSG00000221946	protein_coding	61	2.81	0.00064
cl01	INKA2	INKA2_ENSG00000197852	protein_coding	81	2.03	0.00065
cl01	SYN3	SYN3_ENSG00000185666	protein_coding	1300	3.47	0.00065
cl01	C4orf50	C4orf50_ENSG00000181215	protein_coding	75	2.9	0.00066
cl01	VSNL1	VSNL1_ENSG00000163032	protein_coding	640	3.93	0.00066
cl01	SEC14L5	SEC14L5_ENSG00000103184	protein_coding	120	3.35	0.00069
cl01	NEFL	NEFL_ENSG00000277586	protein_coding	130	3.48	0.00073
cl01	HOMER1	HOMER1_ENSG00000152413	protein_coding	190	2.21	0.00073
cl01	ANKRD24	ANKRD24_ENSG00000089847	protein_coding	72	2.35	0.00074
cl01	ATP6V1H	ATP6V1H_ENSG00000047249	protein_coding	240	1.5	0.00074
cl01	LIN7A	LIN7A_ENSG00000111052	protein_coding	220	2.92	0.00076
cl01	RIMS3	RIMS3_ENSG00000117016	protein_coding	110	3	0.00077
cl01	GPR22	GPR22_ENSG00000172209	protein_coding	90	3.31	0.00077
cl01	GLB1L3	GLB1L3_ENSG00000166105	protein_coding	51	2.85	0.00081
cl01	NCDN	NCDN_ENSG00000020129	protein_coding	140	3.02	0.00083
cl01	TNFRSF25	TNFRSF25_ENSG00000215788	protein_coding	72	2.6	0.00086
cl01	USP31	USP31_ENSG00000103404	protein_coding	93	1.34	0.00086
cl01	MAST3	MAST3_ENSG00000099308	protein_coding	140	2.34	0.00086
cl01	CFAP46	CFAP46_ENSG00000171811	protein_coding	58	2.74	0.00093
cl01	PPFIA4	PPFIA4_ENSG00000143847	protein_coding	130	3.01	0.00097
cl01	ADGRB2	ADGRB2_ENSG00000121753	protein_coding	100	2.85	0.00098
cl01	GAP43	GAP43_ENSG00000172020	protein_coding	130	3.18	0.00098
cl01	BSN	BSN_ENSG00000164061	protein_coding	190	2.95	0.001
cl01	NDST3	NDST3_ENSG00000164100	protein_coding	360	3.65	0.001
cl01	OLFM3	OLFM3_ENSG00000118733	protein_coding	340	3.79	0.0011
cl01	ADAM23	ADAM23_ENSG00000114948	protein_coding	540	3.39	0.0011
cl01	ST8SIA3	ST8SIA3_ENSG00000177511	protein_coding	200	3.46	0.0011
cl01	TOLLIP	TOLLIP_ENSG00000078902	protein_coding	93	1.62	0.0011
cl01	LMBRD2	LMBRD2_ENSG00000164187	protein_coding	140	1.42	0.0011
cl01	IQCJ-SCHIP1	IQCJ-SCHIP1_ENSG00000283154	protein_coding	1700	3.48	0.0011
cl01	LRATD1	LRATD1_ENSG00000162981	protein_coding	86	3.12	0.0011
cl01	NRN1	NRN1_ENSG00000124785	protein_coding	73	3.04	0.0012
cl01	CDH18	CDH18_ENSG00000145526	protein_coding	1100	3.38	0.0013
cl01	KCNJ9	KCNJ9_ENSG00000162728	protein_coding	60	3.02	0.0013
cl01	ITPR1	ITPR1_ENSG00000150995	protein_coding	650	2.05	0.0014
cl01	FAM131A	FAM131A_ENSG00000175182	protein_coding	68	1.89	0.0014
cl01	SH3BGRL2	SH3BGRL2_ENSG00000198478	protein_coding	150	2.66	0.0015
cl01	TOMM20	TOMM20_ENSG00000173726	protein_coding	220	1.95	0.0015
cl01	PPP2R2C	PPP2R2C_ENSG00000074211	protein_coding	370	3.24	0.0015
cl01	ARHGAP32	ARHGAP32_ENSG00000134909	protein_coding	640	2.24	0.0016
cl01	DMTN	DMTN_ENSG00000158856	protein_coding	120	2.72	0.0017
cl01	KCNJ4	KCNJ4_ENSG00000168135	protein_coding	57	2.99	0.0017
cl01	RHOBTB2	RHOBTB2_ENSG00000008853	protein_coding	80	1.86	0.0017
cl01	KCNH1	KCNH1_ENSG00000143473	protein_coding	660	3.5	0.0017
cl01	RAPGEFL1	RAPGEFL1_ENSG00000108352	protein_coding	79	2.35	0.0019
cl01	AEBP2	AEBP2_ENSG00000139154	protein_coding	470	1.37	0.0019
cl01	COX7A2L	COX7A2L_ENSG00000115944	protein_coding	120	1.65	0.0019
cl01	ZNF189	ZNF189_ENSG00000136870	protein_coding	71	1.77	0.002
cl01	JPH1	JPH1_ENSG00000104369	protein_coding	120	2.92	0.002
cl01	RSPO2	RSPO2_ENSG00000147655	protein_coding	150	3.05	0.002
cl01	NPTN	NPTN_ENSG00000156642	protein_coding	340	1.75	0.0021
cl01	CREG2	CREG2_ENSG00000175874	protein_coding	240	3.44	0.0021
cl01	KALRN	KALRN_ENSG00000160145	protein_coding	1700	3.16	0.0021
cl01	SLIT1	SLIT1_ENSG00000187122	protein_coding	130	2.47	0.0021
cl01	LRFN2	LRFN2_ENSG00000156564	protein_coding	260	3.14	0.0025
cl01	ACTR3B	ACTR3B_ENSG00000133627	protein_coding	120	1.54	0.0026
cl01	CMTM4	CMTM4_ENSG00000183723	protein_coding	150	1.86	0.0026
cl01	LZTS1	LZTS1_ENSG00000061337	protein_coding	80	2.69	0.0026
cl01	LMO7	LMO7_ENSG00000136153	protein_coding	210	1.51	0.0026
cl01	HS6ST3	HS6ST3_ENSG00000185352	protein_coding	2200	3.71	0.0027
cl01	CFAP221	CFAP221_ENSG00000163075	protein_coding	77	2.51	0.0028
cl01	PSD	PSD_ENSG00000059915	protein_coding	100	2.82	0.0028
cl01	CAMK2N1	CAMK2N1_ENSG00000162545	protein_coding	400	2.98	0.0028
cl01	NELFA	NELFA_ENSG00000185049	protein_coding	120	1.41	0.0029
cl01	PRKCI	PRKCI_ENSG00000163558	protein_coding	150	1.23	0.003
cl01	DGKB	DGKB_ENSG00000136267	protein_coding	1300	3.4	0.003
cl01	PRKAR1B	PRKAR1B_ENSG00000188191	protein_coding	210	2	0.003
cl01	KCNB1	KCNB1_ENSG00000158445	protein_coding	400	2.81	0.0031
cl01	LMO4	LMO4_ENSG00000143013	protein_coding	240	1.9	0.0031
cl01	COL24A1	COL24A1_ENSG00000171502	protein_coding	87	2.32	0.0032
cl01	PLEKHG5	PLEKHG5_ENSG00000171680	protein_coding	57	2	0.0033
cl01	BAIAP2	BAIAP2_ENSG00000175866	protein_coding	190	2.3	0.0033
cl01	GLRA3	GLRA3_ENSG00000145451	protein_coding	93	2.75	0.0033
cl01	RGS6	RGS6_ENSG00000182732	protein_coding	1100	3.32	0.0034
cl01	PPIP5K1	PPIP5K1_ENSG00000168781	protein_coding	110	1.53	0.0034
cl01	CHST1	CHST1_ENSG00000175264	protein_coding	73	2.59	0.0034
cl01	ACTL6B	ACTL6B_ENSG00000077080	protein_coding	71	2.77	0.0035
cl01	FAM81A	FAM81A_ENSG00000157470	protein_coding	120	2.35	0.0035
cl01	PKIG	PKIG_ENSG00000168734	protein_coding	180	2.06	0.0035
cl01	RBFOX3	RBFOX3_ENSG00000167281	protein_coding	510	3.21	0.0036
cl01	GABRA3	GABRA3_ENSG00000011677	protein_coding	86	2.29	0.0036
cl01	CDK5R1	CDK5R1_ENSG00000176749	protein_coding	130	3.09	0.0036
cl01	CAMKV	CAMKV_ENSG00000164076	protein_coding	110	3.14	0.0036
cl01	GCNT4	GCNT4_ENSG00000176928	protein_coding	61	2.56	0.0037
cl01	FLCN	FLCN_ENSG00000154803	protein_coding	130	1.76	0.0037
cl01	DLGAP3	DLGAP3_ENSG00000116544	protein_coding	84	2.75	0.0037
cl01	CRPPA	CRPPA_ENSG00000214960	protein_coding	140	1.72	0.0037
cl01	ZNF365	ZNF365_ENSG00000138311	protein_coding	190	2.89	0.0039
cl01	MAP6	MAP6_ENSG00000171533	protein_coding	98	2.45	0.0039
cl01	NPTXR	NPTXR_ENSG00000221890	protein_coding	160	2.73	0.0039
cl01	GATB	GATB_ENSG00000059691	protein_coding	57	1.44	0.0039
cl01	KCNIP4	KCNIP4_ENSG00000185774	protein_coding	9900	3.98	0.0039
cl01	CCDC144A	CCDC144A_ENSG00000170160	protein_coding	560	1.75	0.004
cl01	MTCL1	MTCL1_ENSG00000168502	protein_coding	170	2.42	0.004
cl01	CDKL5	CDKL5_ENSG00000008086	protein_coding	260	1.74	0.004
cl01	C14orf132	C14orf132_ENSG00000227051	protein_coding	120	2.45	0.004
cl01	NCEH1	NCEH1_ENSG00000144959	protein_coding	160	1.65	0.0041
cl01	AMPH	AMPH_ENSG00000078053	protein_coding	380	2.99	0.0041
cl01	ABLIM2	ABLIM2_ENSG00000163995	protein_coding	250	2.25	0.0041
cl01	STXBP5L	STXBP5L_ENSG00000145087	protein_coding	1900	3.69	0.0042
cl01	RYR2	RYR2_ENSG00000198626	protein_coding	1100	3.29	0.0042
cl01	NDUFA10	NDUFA10_ENSG00000130414	protein_coding	150	0.88	0.0042
cl01	CCBE1	CCBE1_ENSG00000183287	protein_coding	110	2.32	0.0043
cl01	TMEM268	TMEM268_ENSG00000157693	protein_coding	79	1.72	0.0045
cl01	ARL4A	ARL4A_ENSG00000122644	protein_coding	77	2.18	0.0045
cl01	KIAA1549L	KIAA1549L_ENSG00000110427	protein_coding	440	2.98	0.0045
cl01	CPLX2	CPLX2_ENSG00000145920	protein_coding	200	2.91	0.0046
cl01	RAB15	RAB15_ENSG00000139998	protein_coding	56	1.91	0.0047
cl01	ARHGEF9	ARHGEF9_ENSG00000131089	protein_coding	200	1.66	0.0047
cl01	RUNDC3A	RUNDC3A_ENSG00000108309	protein_coding	80	2.6	0.0047
cl01	CACNG3	CACNG3_ENSG00000006116	protein_coding	270	3.08	0.0047
cl01	HSPA12A	HSPA12A_ENSG00000165868	protein_coding	400	2.61	0.0048
cl01	CCDC92	CCDC92_ENSG00000119242	protein_coding	190	1.58	0.005
cl01	SYBU	SYBU_ENSG00000147642	protein_coding	300	2.85	0.005
cl01	STXBP1	STXBP1_ENSG00000136854	protein_coding	460	2.39	0.005
cl01	PIP4K2B	PIP4K2B_ENSG00000276293	protein_coding	95	1.38	0.0051
cl01	LINGO1	LINGO1_ENSG00000169783	protein_coding	140	2.85	0.0052
cl01	GUCY1A2	GUCY1A2_ENSG00000152402	protein_coding	400	2.67	0.0052
cl01	ADAMTS3	ADAMTS3_ENSG00000156140	protein_coding	76	2.34	0.0053
cl01	AKAP11	AKAP11_ENSG00000023516	protein_coding	230	1.22	0.0053
cl01	NPY1R	NPY1R_ENSG00000164128	protein_coding	73	2.64	0.0053
cl01	SLC12A8	SLC12A8_ENSG00000221955	protein_coding	62	1.79	0.0054
cl01	NEURL1	NEURL1_ENSG00000107954	protein_coding	100	2.57	0.0054
cl01	LMTK2	LMTK2_ENSG00000164715	protein_coding	210	1.56	0.0055
cl01	RGS4	RGS4_ENSG00000117152	protein_coding	120	3.03	0.0055
cl01	LZTS3	LZTS3_ENSG00000088899	protein_coding	110	2.45	0.0056
cl01	LMO3	LMO3_ENSG00000048540	protein_coding	320	2.99	0.0056
cl01	MSRA	MSRA_ENSG00000175806	protein_coding	730	1.84	0.0056
cl01	ANKMY2	ANKMY2_ENSG00000106524	protein_coding	80	1.42	0.0057
cl01	SPTBN2	SPTBN2_ENSG00000173898	protein_coding	60	2.25	0.0058
cl01	GABRB3	GABRB3_ENSG00000166206	protein_coding	710	3.16	0.0059
cl01	CYP46A1	CYP46A1_ENSG00000036530	protein_coding	120	2.21	0.0061
cl01	CATSPER2	CATSPER2_ENSG00000166762	protein_coding	160	1.72	0.0061
cl01	KCNJ6	KCNJ6_ENSG00000157542	protein_coding	330	2.89	0.0061
cl01	TARBP1	TARBP1_ENSG00000059588	protein_coding	220	1.81	0.0062
cl01	CPNE4	CPNE4_ENSG00000196353	protein_coding	100	2.1	0.0062
cl01	HTR1E	HTR1E_ENSG00000168830	protein_coding	150	3.05	0.0063
cl01	ZNF273	ZNF273_ENSG00000198039	protein_coding	100	1.91	0.0064
cl01	CNST	CNST_ENSG00000162852	protein_coding	180	1.27	0.0065
cl01	SRPK1	SRPK1_ENSG00000096063	protein_coding	180	1.38	0.0065
cl01	YWHAG	YWHAG_ENSG00000170027	protein_coding	290	1.8	0.0068
cl01	C11orf87	C11orf87_ENSG00000185742	protein_coding	110	3.03	0.0068
cl01	GREB1L	GREB1L_ENSG00000141449	protein_coding	170	2.29	0.0069
cl01	FSIP1	FSIP1_ENSG00000150667	protein_coding	66	1.77	0.007
cl01	HPRT1	HPRT1_ENSG00000165704	protein_coding	140	1.47	0.007
cl01	WIPF3	WIPF3_ENSG00000122574	protein_coding	150	2.6	0.0074
cl01	GLIS1	GLIS1_ENSG00000174332	protein_coding	95	2.4	0.0074
cl01	ABI2	ABI2_ENSG00000138443	protein_coding	300	1.46	0.0075
cl01	KHDRBS2	KHDRBS2_ENSG00000112232	protein_coding	870	3.03	0.0076
cl01	CACNA1E	CACNA1E_ENSG00000198216	protein_coding	420	3.12	0.0077
cl01	TSPAN13	TSPAN13_ENSG00000106537	protein_coding	71	2.38	0.0078
cl01	DGKZ	DGKZ_ENSG00000149091	protein_coding	150	1.57	0.0079
cl01	ERICH3	ERICH3_ENSG00000178965	protein_coding	110	2.78	0.008
cl01	ARPP21	ARPP21_ENSG00000172995	protein_coding	680	3.31	0.0082
cl01	HS6ST1	HS6ST1_ENSG00000136720	protein_coding	160	1.61	0.0082
cl01	TSPYL1	TSPYL1_ENSG00000189241	protein_coding	280	2.38	0.0082
cl01	ADAM11	ADAM11_ENSG00000073670	protein_coding	58	2.42	0.0084
cl01	HACD2	HACD2_ENSG00000206527	protein_coding	110	1.21	0.0084
cl01	FSD1L	FSD1L_ENSG00000106701	protein_coding	110	1.68	0.0084
cl01	BTBD10	BTBD10_ENSG00000148925	protein_coding	130	1.07	0.0085
cl01	TMEM59L	TMEM59L_ENSG00000105696	protein_coding	200	2.86	0.0085
cl01	AKAP8L	AKAP8L_ENSG00000011243	protein_coding	150	0.89	0.0085
cl01	PXYLP1	PXYLP1_ENSG00000155893	protein_coding	86	2.01	0.0085
cl01	TCAF1	TCAF1_ENSG00000198420	protein_coding	180	1.51	0.0086
cl01	AK5	AK5_ENSG00000154027	protein_coding	560	2.88	0.0087
cl01	YWHAH	YWHAH_ENSG00000128245	protein_coding	190	2.02	0.0087
cl01	ADCY1	ADCY1_ENSG00000164742	protein_coding	350	2.87	0.009
cl01	SLITRK5	SLITRK5_ENSG00000165300	protein_coding	190	2.86	0.009
cl01	ARF3	ARF3_ENSG00000134287	protein_coding	98	1.74	0.0091
cl01	SLC9A6	SLC9A6_ENSG00000198689	protein_coding	110	1.51	0.0091
cl01	MYH10	MYH10_ENSG00000133026	protein_coding	280	2.07	0.0093
cl01	YJEFN3	YJEFN3_ENSG00000250067	protein_coding	55	1.85	0.0095
cl01	ZNF519	ZNF519_ENSG00000175322	protein_coding	110	1.93	0.0095
cl01	SCN8A	SCN8A_ENSG00000196876	protein_coding	400	2.65	0.0096
cl01	SCN3B	SCN3B_ENSG00000166257	protein_coding	130	2.84	0.0098
cl01	TTLL11	TTLL11_ENSG00000175764	protein_coding	200	1.75	0.01
cl01	PCMT1	PCMT1_ENSG00000120265	protein_coding	120	1.02	0.01
cl01	DLGAP2	DLGAP2_ENSG00000198010	protein_coding	1400	3.37	0.01
cl01	KBTBD11	KBTBD11_ENSG00000176595	protein_coding	79	2.26	0.01
cl01	PCSK2	PCSK2_ENSG00000125851	protein_coding	490	3.09	0.01
cl01	EML6	EML6_ENSG00000214595	protein_coding	350	2.35	0.01
cl01	FBXO41	FBXO41_ENSG00000163013	protein_coding	54	1.99	0.01
cl01	RAPGEF5	RAPGEF5_ENSG00000136237	protein_coding	960	2.76	0.01
cl01	CRLF1	CRLF1_ENSG00000006016	protein_coding	62	1.85	0.01
cl01	CALM1	CALM1_ENSG00000198668	protein_coding	850	1.97	0.01
cl01	DENND6B	DENND6B_ENSG00000205593	protein_coding	61	1.85	0.011
cl01	KSR2	KSR2_ENSG00000171435	protein_coding	520	2.75	0.011
cl01	TYRO3	TYRO3_ENSG00000092445	protein_coding	140	2.53	0.011
cl01	PTPN5	PTPN5_ENSG00000110786	protein_coding	120	2.76	0.011
cl01	PHLPP2	PHLPP2_ENSG00000040199	protein_coding	100	1.05	0.011
cl01	TMEM232	TMEM232_ENSG00000186952	protein_coding	390	2.38	0.011
cl01	FBXO34	FBXO34_ENSG00000178974	protein_coding	240	1.37	0.011
cl01	TMEM241	TMEM241_ENSG00000134490	protein_coding	140	1.25	0.011
cl01	CACNA1I	CACNA1I_ENSG00000100346	protein_coding	52	2.28	0.011
cl01	TRAK2	TRAK2_ENSG00000115993	protein_coding	140	1.21	0.011
cl01	NISCH	NISCH_ENSG00000010322	protein_coding	120	1.07	0.011
cl01	BRINP2	BRINP2_ENSG00000198797	protein_coding	290	2.78	0.011
cl01	ARNTL2	ARNTL2_ENSG00000029153	protein_coding	91	1.99	0.011
cl01	DCTN5	DCTN5_ENSG00000166847	protein_coding	79	1.25	0.011
cl01	NECTIN3	NECTIN3_ENSG00000177707	protein_coding	220	1.82	0.011
cl01	CHGA	CHGA_ENSG00000100604	protein_coding	94	2.85	0.012
cl01	EPHB6	EPHB6_ENSG00000106123	protein_coding	110	2.48	0.012
cl01	ASIC2	ASIC2_ENSG00000108684	protein_coding	920	3.05	0.012
cl01	NNT	NNT_ENSG00000112992	protein_coding	170	1.05	0.012
cl01	MAP2K4	MAP2K4_ENSG00000065559	protein_coding	250	0.87	0.012
cl01	KCNH7	KCNH7_ENSG00000184611	protein_coding	440	3.1	0.012
cl01	TRHDE	TRHDE_ENSG00000072657	protein_coding	150	2.44	0.012
cl01	LRFN5	LRFN5_ENSG00000165379	protein_coding	970	3.06	0.012
cl01	EPB41L4B	EPB41L4B_ENSG00000095203	protein_coding	140	2.39	0.012
cl01	MICAL2	MICAL2_ENSG00000133816	protein_coding	240	2	0.012
cl01	CEP126	CEP126_ENSG00000110318	protein_coding	310	2.32	0.012
cl01	PICK1	PICK1_ENSG00000100151	protein_coding	56	1.49	0.013
cl01	ADAMTSL1	ADAMTSL1_ENSG00000178031	protein_coding	140	1.86	0.013
cl01	CCPG1	CCPG1_ENSG00000260916	protein_coding	250	1.21	0.013
cl01	FBXL16	FBXL16_ENSG00000127585	protein_coding	64	2.33	0.013
cl01	ZDBF2	ZDBF2_ENSG00000204186	protein_coding	120	1.69	0.013
cl01	SLC25A23	SLC25A23_ENSG00000125648	protein_coding	62	1.29	0.013
cl01	NUP93	NUP93_ENSG00000102900	protein_coding	120	1.17	0.014
cl01	SLC4A10	SLC4A10_ENSG00000144290	protein_coding	810	3.08	0.014
cl01	RAB6B	RAB6B_ENSG00000154917	protein_coding	190	2.56	0.014
cl01	TRPC6	TRPC6_ENSG00000137672	protein_coding	75	2.08	0.014
cl01	SYT13	SYT13_ENSG00000019505	protein_coding	78	2.6	0.014
cl01	PAQR3	PAQR3_ENSG00000163291	protein_coding	64	1.56	0.014
cl01	CCDC30	CCDC30_ENSG00000186409	protein_coding	150	1.33	0.014
cl01	PREPL	PREPL_ENSG00000138078	protein_coding	410	1.78	0.014
cl01	KCTD16	KCTD16_ENSG00000183775	protein_coding	1100	3.22	0.014
cl01	ABCB9	ABCB9_ENSG00000150967	protein_coding	84	1.7	0.014
cl01	MTURN	MTURN_ENSG00000180354	protein_coding	160	1.61	0.014
cl01	DNM1	DNM1_ENSG00000106976	protein_coding	360	2.53	0.014
cl01	PFN2	PFN2_ENSG00000070087	protein_coding	72	2.06	0.015
cl01	SLC35A1	SLC35A1_ENSG00000164414	protein_coding	92	1.19	0.015
cl01	PPFIA2	PPFIA2_ENSG00000139220	protein_coding	1300	3.02	0.015
cl01	STXBP5	STXBP5_ENSG00000164506	protein_coding	480	1.42	0.015
cl01	PLEKHA5	PLEKHA5_ENSG00000052126	protein_coding	990	1.97	0.015
cl01	MAIP1	MAIP1_ENSG00000162972	protein_coding	51	1.62	0.015
cl01	CLSTN1	CLSTN1_ENSG00000171603	protein_coding	330	1.42	0.015
cl01	SLF1	SLF1_ENSG00000133302	protein_coding	160	1.56	0.016
cl01	TMEM38A	TMEM38A_ENSG00000072954	protein_coding	78	1.72	0.016
cl01	SNX32	SNX32_ENSG00000172803	protein_coding	81	1.98	0.016
cl01	IRAK1BP1	IRAK1BP1_ENSG00000146243	protein_coding	150	1.73	0.016
cl01	SGSM1	SGSM1_ENSG00000167037	protein_coding	180	2.08	0.016
cl01	TAFA2	TAFA2_ENSG00000198673	protein_coding	1000	2.76	0.016
cl01	TANC2	TANC2_ENSG00000170921	protein_coding	750	1.71	0.016
cl01	PLEKHA1	PLEKHA1_ENSG00000107679	protein_coding	280	1.65	0.016
cl01	UPP2	UPP2_ENSG00000007001	protein_coding	170	2.03	0.016
cl01	CELF5	CELF5_ENSG00000161082	protein_coding	220	2.47	0.017
cl01	GLS2	GLS2_ENSG00000135423	protein_coding	57	2.03	0.017
cl01	LONRF2	LONRF2_ENSG00000170500	protein_coding	260	2.54	0.017
cl01	PPP4R4	PPP4R4_ENSG00000119698	protein_coding	140	2.31	0.017
cl01	FAT3	FAT3_ENSG00000165323	protein_coding	560	2.7	0.017
cl01	IDS	IDS_ENSG00000010404	protein_coding	330	1.82	0.017
cl01	PTPRN	PTPRN_ENSG00000054356	protein_coding	110	2.67	0.017
cl01	MYSM1	MYSM1_ENSG00000162601	protein_coding	130	0.77	0.017
cl01	CALM2	CALM2_ENSG00000143933	protein_coding	390	1.36	0.017
cl01	GPALPP1	GPALPP1_ENSG00000133114	protein_coding	100	1.04	0.017
cl01	P4HTM	P4HTM_ENSG00000178467	protein_coding	77	1.61	0.018
cl01	SUGP2	SUGP2_ENSG00000064607	protein_coding	210	0.92	0.018
cl01	CHD5	CHD5_ENSG00000116254	protein_coding	240	2.68	0.018
cl01	GRIK5	GRIK5_ENSG00000105737	protein_coding	92	1.93	0.018
cl01	TMEM132D	TMEM132D_ENSG00000151952	protein_coding	740	2.7	0.018
cl01	AGBL4	AGBL4_ENSG00000186094	protein_coding	920	2.55	0.018
cl01	RTN3	RTN3_ENSG00000133318	protein_coding	610	1.67	0.018
cl01	C2CD5	C2CD5_ENSG00000111731	protein_coding	250	1.1	0.018
cl01	PGBD5	PGBD5_ENSG00000177614	protein_coding	180	2.4	0.018
cl01	FRMPD4	FRMPD4_ENSG00000169933	protein_coding	990	2.96	0.018
cl01	ADGRL2	ADGRL2_ENSG00000117114	protein_coding	820	2.6	0.019
cl01	TFDP2	TFDP2_ENSG00000114126	protein_coding	290	1.11	0.019
cl01	PLEKHM3	PLEKHM3_ENSG00000178385	protein_coding	160	1.15	0.019
cl01	SCAI	SCAI_ENSG00000173611	protein_coding	250	1.26	0.019
cl01	RPGRIP1L	RPGRIP1L_ENSG00000103494	protein_coding	59	1.42	0.019
cl01	ANO5	ANO5_ENSG00000171714	protein_coding	250	2.13	0.019
cl01	DNAH6	DNAH6_ENSG00000115423	protein_coding	99	1.93	0.019
cl01	SRRM3	SRRM3_ENSG00000177679	protein_coding	330	2.74	0.019
cl01	KIAA0408	KIAA0408_ENSG00000189367	protein_coding	130	2.35	0.019
cl01	WDR17	WDR17_ENSG00000150627	protein_coding	220	2.23	0.02
cl01	SLC39A10	SLC39A10_ENSG00000196950	protein_coding	290	1.34	0.02
cl01	NPHP4	NPHP4_ENSG00000131697	protein_coding	71	1.12	0.02
cl01	MAPKBP1	MAPKBP1_ENSG00000137802	protein_coding	110	0.98	0.02
cl01	ICA1L	ICA1L_ENSG00000163596	protein_coding	200	1.92	0.02
cl01	CACNA1B	CACNA1B_ENSG00000148408	protein_coding	720	3.01	0.02
cl01	KIAA1324	KIAA1324_ENSG00000116299	protein_coding	97	2.13	0.02
cl01	IGSF8	IGSF8_ENSG00000162729	protein_coding	77	1.99	0.02
cl01	TTC8	TTC8_ENSG00000165533	protein_coding	83	1.62	0.02
cl01	THY1	THY1_ENSG00000154096	protein_coding	220	2.81	0.02
cl01	DZIP3	DZIP3_ENSG00000198919	protein_coding	200	1.59	0.02
cl01	LRRC6	LRRC6_ENSG00000129295	protein_coding	92	1.94	0.02
cl01	TTC6	TTC6_ENSG00000139865	protein_coding	65	2.06	0.021
cl01	NAPB	NAPB_ENSG00000125814	protein_coding	130	1.25	0.021
cl01	ZER1	ZER1_ENSG00000160445	protein_coding	150	1.09	0.021
cl01	SOGA3	SOGA3_ENSG00000214338	protein_coding	97	2.12	0.021
cl01	NELL1	NELL1_ENSG00000165973	protein_coding	310	2.26	0.021
cl01	KCNQ2	KCNQ2_ENSG00000075043	protein_coding	160	2.5	0.021
cl01	CRTC1	CRTC1_ENSG00000105662	protein_coding	120	0.97	0.021
cl01	HIC2	HIC2_ENSG00000169635	protein_coding	83	1.15	0.021
cl01	FASTKD2	FASTKD2_ENSG00000118246	protein_coding	67	0.98	0.021
cl01	GARNL3	GARNL3_ENSG00000136895	protein_coding	340	1.65	0.021
cl01	STEAP2	STEAP2_ENSG00000157214	protein_coding	99	2.13	0.022
cl01	TMEM30A	TMEM30A_ENSG00000112697	protein_coding	130	0.97	0.022
cl01	ABHD8	ABHD8_ENSG00000127220	protein_coding	57	1.55	0.022
cl01	JPH4	JPH4_ENSG00000092051	protein_coding	210	2.66	0.022
cl01	EPHA4	EPHA4_ENSG00000116106	protein_coding	350	2.32	0.022
cl01	NAF1	NAF1_ENSG00000145414	protein_coding	67	0.99	0.022
cl01	PAK1	PAK1_ENSG00000149269	protein_coding	220	1.61	0.022
cl01	ZNF667	ZNF667_ENSG00000198046	protein_coding	61	1.68	0.022
cl01	KCNC4	KCNC4_ENSG00000116396	protein_coding	50	1.4	0.022
cl01	KIFC2	KIFC2_ENSG00000167702	protein_coding	85	1.68	0.022
cl01	SNAP25	SNAP25_ENSG00000132639	protein_coding	1100	3.03	0.022
cl01	FZD3	FZD3_ENSG00000104290	protein_coding	190	2.13	0.022
cl01	KCNQ5	KCNQ5_ENSG00000185760	protein_coding	1800	2.99	0.023
cl01	PPP1R7	PPP1R7_ENSG00000115685	protein_coding	58	1.18	0.023
cl01	BEGAIN	BEGAIN_ENSG00000183092	protein_coding	52	1.87	0.023
cl01	SHANK1	SHANK1_ENSG00000161681	protein_coding	53	1.94	0.023
cl01	TMEM179	TMEM179_ENSG00000258986	protein_coding	65	2.28	0.023
cl01	BDH1	BDH1_ENSG00000161267	protein_coding	100	1.85	0.023
cl01	DOP1A	DOP1A_ENSG00000083097	protein_coding	210	0.82	0.023
cl01	PGM2L1	PGM2L1_ENSG00000165434	protein_coding	200	1.93	0.023
cl01	BRSK2	BRSK2_ENSG00000174672	protein_coding	95	2.07	0.023
cl01	OPA1	OPA1_ENSG00000198836	protein_coding	190	0.78	0.023
cl01	ERC2	ERC2_ENSG00000187672	protein_coding	870	2.6	0.023
cl01	ARL6	ARL6_ENSG00000113966	protein_coding	73	1.61	0.023
cl01	CCDC59	CCDC59_ENSG00000133773	protein_coding	82	1.24	0.023
cl01	CLSTN3	CLSTN3_ENSG00000139182	protein_coding	130	1.78	0.024
cl01	ARHGAP44	ARHGAP44_ENSG00000006740	protein_coding	250	2.04	0.024
cl01	PLD3	PLD3_ENSG00000105223	protein_coding	220	1.21	0.024
cl01	PACSIN1	PACSIN1_ENSG00000124507	protein_coding	110	2.37	0.024
cl01	OPRD1	OPRD1_ENSG00000116329	protein_coding	53	2.2	0.024
cl01	RTN4	RTN4_ENSG00000115310	protein_coding	650	1.06	0.025
cl01	BSCL2	BSCL2_ENSG00000168000	protein_coding	150	1.92	0.025
cl01	AACS	AACS_ENSG00000081760	protein_coding	87	1.29	0.025
cl01	CACNA2D3	CACNA2D3_ENSG00000157445	protein_coding	950	2.4	0.025
cl01	EML5	EML5_ENSG00000165521	protein_coding	180	1.59	0.025
cl01	RPS6KA6	RPS6KA6_ENSG00000072133	protein_coding	90	2.02	0.026
cl01	FBXO44	FBXO44_ENSG00000132879	protein_coding	56	1.57	0.026
cl01	SHANK2	SHANK2_ENSG00000162105	protein_coding	320	2.1	0.026
cl01	ANKRD42	ANKRD42_ENSG00000137494	protein_coding	62	1.33	0.026
cl01	ADGRL1	ADGRL1_ENSG00000072071	protein_coding	160	1.44	0.026
cl01	CAMK2B	CAMK2B_ENSG00000058404	protein_coding	450	2.64	0.026
cl01	SLC4A8	SLC4A8_ENSG00000050438	protein_coding	150	1.84	0.026
cl01	FRRS1L	FRRS1L_ENSG00000260230	protein_coding	290	2.58	0.027
cl01	ADD2	ADD2_ENSG00000075340	protein_coding	170	2.35	0.027
cl01	KNDC1	KNDC1_ENSG00000171798	protein_coding	120	2.25	0.027
cl01	SYCP2	SYCP2_ENSG00000196074	protein_coding	53	1.2	0.027
cl01	RBFOX1	RBFOX1_ENSG00000078328	protein_coding	5500	2.84	0.027
cl01	AP1G2	AP1G2_ENSG00000213983	protein_coding	59	1.43	0.027
cl01	HECW1	HECW1_ENSG00000002746	protein_coding	570	2.56	0.028
cl01	ATP2B3	ATP2B3_ENSG00000067842	protein_coding	69	2.31	0.028
cl01	ATRNL1	ATRNL1_ENSG00000107518	protein_coding	1900	2.92	0.028
cl01	BASP1	BASP1_ENSG00000176788	protein_coding	350	2.02	0.028
cl01	NBPF11	NBPF11_ENSG00000263956	protein_coding	63	1.07	0.028
cl01	AGAP2	AGAP2_ENSG00000135439	protein_coding	57	1.91	0.028
cl01	GABRD	GABRD_ENSG00000187730	protein_coding	78	2.46	0.028
cl01	TIAM2	TIAM2_ENSG00000146426	protein_coding	260	0.81	0.028
cl01	PRPF19	PRPF19_ENSG00000110107	protein_coding	72	1.28	0.028
cl01	AP1M1	AP1M1_ENSG00000072958	protein_coding	61	0.9	0.028
cl01	LRRTM4	LRRTM4_ENSG00000176204	protein_coding	3800	3.16	0.028
cl01	AP3B2	AP3B2_ENSG00000103723	protein_coding	110	1.88	0.028
cl01	PRXL2A	PRXL2A_ENSG00000122378	protein_coding	150	1.64	0.028
cl01	NAP1L2	NAP1L2_ENSG00000186462	protein_coding	88	2.32	0.028
cl01	GRIN1	GRIN1_ENSG00000176884	protein_coding	450	2.9	0.029
cl01	DCTN1	DCTN1_ENSG00000204843	protein_coding	73	1.24	0.029
cl01	CFAP299	CFAP299_ENSG00000197826	protein_coding	72	1.9	0.029
cl01	SPTBN4	SPTBN4_ENSG00000160460	protein_coding	330	2.27	0.029
cl01	LRRC8B	LRRC8B_ENSG00000197147	protein_coding	210	1.69	0.029
cl01	CALM3	CALM3_ENSG00000160014	protein_coding	220	2.11	0.029
cl01	SYNJ1	SYNJ1_ENSG00000159082	protein_coding	150	0.97	0.029
cl01	TBPL1	TBPL1_ENSG00000028839	protein_coding	56	1.13	0.029
cl01	SNTB2	SNTB2_ENSG00000168807	protein_coding	160	1.25	0.029
cl01	RHBDD2	RHBDD2_ENSG00000005486	protein_coding	70	1.35	0.029
cl01	CAMTA2	CAMTA2_ENSG00000108509	protein_coding	52	1.07	0.029
cl01	SYP	SYP_ENSG00000102003	protein_coding	210	2.25	0.03
cl01	USP46	USP46_ENSG00000109189	protein_coding	69	1.08	0.03
cl01	ANKRD46	ANKRD46_ENSG00000186106	protein_coding	75	1.29	0.031
cl01	DPY19L2	DPY19L2_ENSG00000177990	protein_coding	180	2.06	0.031
cl01	FAXC	FAXC_ENSG00000146267	protein_coding	97	2.26	0.031
cl01	UNC13C	UNC13C_ENSG00000137766	protein_coding	250	2.3	0.031
cl01	AJAP1	AJAP1_ENSG00000196581	protein_coding	140	2.17	0.031
cl01	ELMOD1	ELMOD1_ENSG00000110675	protein_coding	180	2.33	0.031
cl01	TRPC5	TRPC5_ENSG00000072315	protein_coding	72	2.04	0.031
cl01	DPF1	DPF1_ENSG00000011332	protein_coding	63	2.04	0.031
cl01	VXN	VXN_ENSG00000169085	protein_coding	64	1.92	0.032
cl01	TMEM130	TMEM130_ENSG00000166448	protein_coding	150	2.33	0.032
cl01	RASGRF2	RASGRF2_ENSG00000113319	protein_coding	640	2.18	0.032
cl01	RNF165	RNF165_ENSG00000141622	protein_coding	91	1.9	0.032
cl01	ZC3H14	ZC3H14_ENSG00000100722	protein_coding	140	0.75	0.032
cl01	AMY2B	AMY2B_ENSG00000240038	protein_coding	65	1.21	0.032
cl01	PCDH8	PCDH8_ENSG00000136099	protein_coding	54	2.33	0.032
cl01	NEDD4L	NEDD4L_ENSG00000049759	protein_coding	420	1.59	0.032
cl01	C5orf30	C5orf30_ENSG00000181751	protein_coding	51	1.52	0.033
cl01	ZC3H8	ZC3H8_ENSG00000144161	protein_coding	100	0.93	0.033
cl01	DCLK1	DCLK1_ENSG00000133083	protein_coding	910	2.6	0.033
cl01	ATL1	ATL1_ENSG00000198513	protein_coding	200	1.89	0.033
cl01	KCNK12	KCNK12_ENSG00000184261	protein_coding	52	1.98	0.033
cl01	MEGF8	MEGF8_ENSG00000105429	protein_coding	70	1.19	0.033
cl01	SNCA	SNCA_ENSG00000145335	protein_coding	200	1.87	0.033
cl01	LMTK3	LMTK3_ENSG00000142235	protein_coding	93	1.75	0.033
cl01	PNMA3	PNMA3_ENSG00000183837	protein_coding	57	2.11	0.033
cl01	SCN2A	SCN2A_ENSG00000136531	protein_coding	670	2.66	0.033
cl01	BZW2	BZW2_ENSG00000136261	protein_coding	92	1.36	0.033
cl01	SLC12A5	SLC12A5_ENSG00000124140	protein_coding	140	2.45	0.033
cl01	GNB5	GNB5_ENSG00000069966	protein_coding	140	1.51	0.033
cl01	DGKI	DGKI_ENSG00000157680	protein_coding	630	2.47	0.034
cl01	CELSR2	CELSR2_ENSG00000143126	protein_coding	79	1.94	0.034
cl01	PGP	PGP_ENSG00000184207	protein_coding	97	1.23	0.034
cl01	BRINP1	BRINP1_ENSG00000078725	protein_coding	330	2.45	0.034
cl01	KIAA0513	KIAA0513_ENSG00000135709	protein_coding	130	1.61	0.034
cl01	CNTN3	CNTN3_ENSG00000113805	protein_coding	290	2.39	0.034
cl01	MAPK1	MAPK1_ENSG00000100030	protein_coding	270	0.95	0.034
cl01	SLC24A4	SLC24A4_ENSG00000140090	protein_coding	110	2.03	0.035
cl01	JPH3	JPH3_ENSG00000154118	protein_coding	83	2.05	0.035
cl01	KITLG	KITLG_ENSG00000049130	protein_coding	84	1.77	0.035
cl01	PEX1	PEX1_ENSG00000127980	protein_coding	75	0.96	0.035
cl01	CMAS	CMAS_ENSG00000111726	protein_coding	52	1.08	0.035
cl01	MLLT11	MLLT11_ENSG00000213190	protein_coding	50	1.82	0.035
cl01	WDR47	WDR47_ENSG00000085433	protein_coding	88	1.17	0.036
cl01	GRIA4	GRIA4_ENSG00000152578	protein_coding	1300	2.81	0.036
cl01	SERINC3	SERINC3_ENSG00000132824	protein_coding	160	1.2	0.036
cl01	PTPRN2	PTPRN2_ENSG00000155093	protein_coding	770	2.43	0.036
cl01	TMX4	TMX4_ENSG00000125827	protein_coding	110	1.3	0.036
cl01	FAM217B	FAM217B_ENSG00000196227	protein_coding	92	1.49	0.036
cl01	CACNA2D1	CACNA2D1_ENSG00000153956	protein_coding	830	2.05	0.036
cl01	WSB2	WSB2_ENSG00000176871	protein_coding	62	1.25	0.037
cl01	ANKS1B	ANKS1B_ENSG00000185046	protein_coding	2400	2.5	0.037
cl01	SERPINI1	SERPINI1_ENSG00000163536	protein_coding	280	2.24	0.037
cl01	SH3RF2	SH3RF2_ENSG00000156463	protein_coding	54	2.05	0.037
cl01	GOLGA8A	GOLGA8A_ENSG00000175265	protein_coding	190	1.16	0.037
cl01	MPHOSPH9	MPHOSPH9_ENSG00000051825	protein_coding	130	0.95	0.037
cl01	ENO2	ENO2_ENSG00000111674	protein_coding	190	1.86	0.037
cl01	USP43	USP43_ENSG00000154914	protein_coding	51	1.69	0.037
cl01	ANKRD30BL	ANKRD30BL_ENSG00000163046	protein_coding	350	2.22	0.038
cl01	UNC79	UNC79_ENSG00000133958	protein_coding	480	2.09	0.038
cl01	NME7	NME7_ENSG00000143156	protein_coding	170	1.2	0.038
cl01	RGMB	RGMB_ENSG00000174136	protein_coding	65	1.64	0.038
cl01	SYT16	SYT16_ENSG00000139973	protein_coding	370	2.54	0.038
cl01	CHRM3	CHRM3_ENSG00000133019	protein_coding	1100	2.94	0.038
cl01	GDAP1L1	GDAP1L1_ENSG00000124194	protein_coding	60	1.89	0.039
cl01	GABRG2	GABRG2_ENSG00000113327	protein_coding	250	2.55	0.039
cl01	ZNF91	ZNF91_ENSG00000167232	protein_coding	260	0.93	0.039
cl01	ATP2B2	ATP2B2_ENSG00000157087	protein_coding	620	2.63	0.039
cl01	GDAP1	GDAP1_ENSG00000104381	protein_coding	360	2	0.039
cl01	MAPK8IP2	MAPK8IP2_ENSG00000008735	protein_coding	77	2.12	0.039
cl01	MEST	MEST_ENSG00000106484	protein_coding	56	1.62	0.04
cl01	NETO1	NETO1_ENSG00000166342	protein_coding	290	2.62	0.04
cl01	GABRA4	GABRA4_ENSG00000109158	protein_coding	170	2.49	0.041
cl01	NIN	NIN_ENSG00000100503	protein_coding	340	1.2	0.041
cl01	CIAO1	CIAO1_ENSG00000144021	protein_coding	86	0.85	0.041
cl01	NDRG3	NDRG3_ENSG00000101079	protein_coding	110	0.92	0.041
cl01	L1CAM	L1CAM_ENSG00000198910	protein_coding	59	2.27	0.041
cl01	MMP17	MMP17_ENSG00000198598	protein_coding	56	1.83	0.041
cl01	ZNF385B	ZNF385B_ENSG00000144331	protein_coding	400	2.4	0.041
cl01	KLHDC3	KLHDC3_ENSG00000124702	protein_coding	56	1.16	0.041
cl01	RNF144A	RNF144A_ENSG00000151692	protein_coding	300	2.07	0.042
cl01	COLQ	COLQ_ENSG00000206561	protein_coding	93	1.36	0.042
cl01	NQO2	NQO2_ENSG00000124588	protein_coding	92	1.22	0.042
cl01	SLITRK1	SLITRK1_ENSG00000178235	protein_coding	53	2.16	0.042
cl01	CCSAP	CCSAP_ENSG00000154429	protein_coding	100	1.63	0.042
cl01	PEA15	PEA15_ENSG00000162734	protein_coding	99	1.52	0.043
cl01	ACOT7	ACOT7_ENSG00000097021	protein_coding	75	1.41	0.043
cl01	HPCAL4	HPCAL4_ENSG00000116983	protein_coding	77	2.29	0.043
cl01	ST8SIA5	ST8SIA5_ENSG00000101638	protein_coding	170	2.26	0.043
cl01	RAB11FIP4	RAB11FIP4_ENSG00000131242	protein_coding	140	1.83	0.043
cl01	KIAA0825	KIAA0825_ENSG00000185261	protein_coding	220	1.16	0.043
cl01	SMPD3	SMPD3_ENSG00000103056	protein_coding	55	1.81	0.044
cl01	PLCB1	PLCB1_ENSG00000182621	protein_coding	1800	1.94	0.045
cl01	UBE2QL1	UBE2QL1_ENSG00000215218	protein_coding	74	2.08	0.045
cl01	RASGEF1A	RASGEF1A_ENSG00000198915	protein_coding	55	1.93	0.045
cl01	RAP1GAP	RAP1GAP_ENSG00000076864	protein_coding	91	1.88	0.045
cl01	FKBP3	FKBP3_ENSG00000100442	protein_coding	74	0.98	0.046
cl01	KLHL4	KLHL4_ENSG00000102271	protein_coding	100	2.19	0.046
cl01	ELOVL4	ELOVL4_ENSG00000118402	protein_coding	56	1.89	0.046
cl01	SLITRK4	SLITRK4_ENSG00000179542	protein_coding	140	2.33	0.046
cl01	SEPTIN3	SEPTIN3_ENSG00000100167	protein_coding	83	1.99	0.046
cl01	PPP3CB	PPP3CB_ENSG00000107758	protein_coding	180	0.75	0.046
cl01	MLF2	MLF2_ENSG00000089693	protein_coding	72	1.22	0.046
cl01	STX1B	STX1B_ENSG00000099365	protein_coding	69	1.89	0.046
cl01	CDKL1	CDKL1_ENSG00000100490	protein_coding	170	1.54	0.047
cl01	WDR7	WDR7_ENSG00000091157	protein_coding	290	0.74	0.047
cl01	KIF5A	KIF5A_ENSG00000155980	protein_coding	130	2.01	0.047
cl01	HECW2	HECW2_ENSG00000138411	protein_coding	440	2.2	0.047
cl01	GGT7	GGT7_ENSG00000131067	protein_coding	110	1.13	0.048
cl01	DLG4	DLG4_ENSG00000132535	protein_coding	73	1.5	0.048
cl01	NBEA	NBEA_ENSG00000172915	protein_coding	860	1.48	0.048
cl01	TSNARE1	TSNARE1_ENSG00000171045	protein_coding	64	0.89	0.048
cl01	EFNA5	EFNA5_ENSG00000184349	protein_coding	650	2.3	0.048
cl01	LPCAT4	LPCAT4_ENSG00000176454	protein_coding	81	1.44	0.048
cl01	KIFAP3	KIFAP3_ENSG00000075945	protein_coding	170	1.1	0.048
cl01	TMEM178B	TMEM178B_ENSG00000261115	protein_coding	840	2.58	0.048
cl01	CAMK1D	CAMK1D_ENSG00000183049	protein_coding	710	1.07	0.048
cl01	AASDHPPT	AASDHPPT_ENSG00000149313	protein_coding	81	1.34	0.048
cl01	DYNC1I1	DYNC1I1_ENSG00000158560	protein_coding	380	2.17	0.048
cl01	ARMC2	ARMC2_ENSG00000118690	protein_coding	120	1.13	0.049
cl01	SIPA1L1	SIPA1L1_ENSG00000197555	protein_coding	1000	1.12	0.049
cl01	HTT	HTT_ENSG00000197386	protein_coding	220	0.64	0.049
cl01	DDRGK1	DDRGK1_ENSG00000198171	protein_coding	58	1.13	0.049
cl01	LDB2	LDB2_ENSG00000169744	protein_coding	900	2.23	0.05
cl02	LILRB5	LILRB5_ENSG00000105609	protein_coding	150	7.57	3.3e-21
cl02	CLEC4E	CLEC4E_ENSG00000166523	protein_coding	90	7.11	1.2e-18
cl02	SIGLEC1	SIGLEC1_ENSG00000088827	protein_coding	190	6.85	2.2e-17
cl02	MARCO	MARCO_ENSG00000019169	protein_coding	240	7.28	6e-17
cl02	KCNE1	KCNE1_ENSG00000180509	protein_coding	120	5.34	1.4e-16
cl02	MEFV	MEFV_ENSG00000103313	protein_coding	62	6.05	1e-15
cl02	MS4A4E	MS4A4E_ENSG00000214787	protein_coding	160	5.78	1.2e-12
cl02	MRC1	MRC1_ENSG00000260314	protein_coding	1700	6.73	4.3e-12
cl02	IL1R2	IL1R2_ENSG00000115590	protein_coding	76	5.7	8.6e-12
cl02	LGMN	LGMN_ENSG00000100600	protein_coding	390	3.68	6.4e-11
cl02	LILRB2	LILRB2_ENSG00000131042	protein_coding	71	5.92	1.8e-10
cl02	RBPJ	RBPJ_ENSG00000168214	protein_coding	1100	2.45	3e-10
cl02	GAS2L3	GAS2L3_ENSG00000139354	protein_coding	120	4.34	4.5e-10
cl02	TMEM236	TMEM236_ENSG00000148483	protein_coding	76	4.5	1.3e-09
cl02	MS4A4A	MS4A4A_ENSG00000110079	protein_coding	320	5.44	1.7e-09
cl02	F13A1	F13A1_ENSG00000124491	protein_coding	4300	6.54	2.3e-09
cl02	PPM1N	PPM1N_ENSG00000213889	protein_coding	71	4.49	3.3e-09
cl02	RNF149	RNF149_ENSG00000163162	protein_coding	1100	2.87	3.3e-09
cl02	AP2A2	AP2A2_ENSG00000183020	protein_coding	480	2.3	3.5e-09
cl02	AGFG1	AGFG1_ENSG00000173744	protein_coding	990	2.7	3.5e-09
cl02	IL7	IL7_ENSG00000104432	protein_coding	190	3.44	3.8e-09
cl02	SNX6	SNX6_ENSG00000129515	protein_coding	420	2.1	4.5e-09
cl02	SELENOP	SELENOP_ENSG00000250722	protein_coding	1100	4.86	1e-08
cl02	LYVE1	LYVE1_ENSG00000133800	protein_coding	390	5.16	1e-08
cl02	C1orf162	C1orf162_ENSG00000143110	protein_coding	89	3.71	1.3e-08
cl02	TNFAIP2	TNFAIP2_ENSG00000185215	protein_coding	160	4.13	1.5e-08
cl02	CR1	CR1_ENSG00000203710	protein_coding	310	5.34	1.8e-08
cl02	SLC49A4	SLC49A4_ENSG00000138463	protein_coding	180	2.21	2.2e-08
cl02	LRP5L	LRP5L_ENSG00000100068	protein_coding	91	2.91	2.2e-08
cl02	CLEC12A	CLEC12A_ENSG00000172322	protein_coding	60	4.31	1.1e-07
cl02	IVNS1ABP	IVNS1ABP_ENSG00000116679	protein_coding	240	2.58	3.2e-07
cl02	MCOLN1	MCOLN1_ENSG00000090674	protein_coding	100	2.5	3.3e-07
cl02	PLAUR	PLAUR_ENSG00000011422	protein_coding	180	3.7	3.7e-07
cl02	RAB7A	RAB7A_ENSG00000075785	protein_coding	480	1.86	3.8e-07
cl02	MFSD1	MFSD1_ENSG00000118855	protein_coding	250	2.81	5e-07
cl02	LYZ	LYZ_ENSG00000090382	protein_coding	52	4.5	5.1e-07
cl02	NXF1	NXF1_ENSG00000162231	protein_coding	130	2.98	5.8e-07
cl02	TGFBI	TGFBI_ENSG00000120708	protein_coding	250	4.67	6.4e-07
cl02	TBC1D14	TBC1D14_ENSG00000132405	protein_coding	850	3.19	8e-07
cl02	STARD13	STARD13_ENSG00000133121	protein_coding	1100	2.92	8.6e-07
cl02	DHX34	DHX34_ENSG00000134815	protein_coding	150	2.36	8.7e-07
cl02	STAB1	STAB1_ENSG00000010327	protein_coding	830	4.94	1.5e-06
cl02	NCF2	NCF2_ENSG00000116701	protein_coding	120	4.55	1.5e-06
cl02	CD163	CD163_ENSG00000177575	protein_coding	2800	5.76	1.7e-06
cl02	NAIP	NAIP_ENSG00000249437	protein_coding	730	2.79	1.7e-06
cl02	LRRC23	LRRC23_ENSG00000010626	protein_coding	120	3.06	1.9e-06
cl02	MS4A7	MS4A7_ENSG00000166927	protein_coding	330	5.16	2.1e-06
cl02	ATG7	ATG7_ENSG00000197548	protein_coding	770	1.77	2.2e-06
cl02	TFRC	TFRC_ENSG00000072274	protein_coding	710	3.16	2.7e-06
cl02	VMP1	VMP1_ENSG00000062716	protein_coding	1200	2.48	2.8e-06
cl02	BLVRB	BLVRB_ENSG00000090013	protein_coding	85	2.36	3.1e-06
cl02	LTA4H	LTA4H_ENSG00000111144	protein_coding	100	1.76	3.2e-06
cl02	MGAT1	MGAT1_ENSG00000131446	protein_coding	420	2.77	4.9e-06
cl02	C5AR1	C5AR1_ENSG00000197405	protein_coding	220	4.08	5e-06
cl02	ACSL1	ACSL1_ENSG00000151726	protein_coding	1400	3.95	5e-06
cl02	RAB20	RAB20_ENSG00000139832	protein_coding	260	4.02	6.2e-06
cl02	LRRC25	LRRC25_ENSG00000175489	protein_coding	58	4.52	7.6e-06
cl02	RGL1	RGL1_ENSG00000143344	protein_coding	1300	3.55	8.1e-06
cl02	PLTP	PLTP_ENSG00000100979	protein_coding	310	4.02	9.6e-06
cl02	EMILIN2	EMILIN2_ENSG00000132205	protein_coding	190	3.86	9.7e-06
cl02	KIF16B	KIF16B_ENSG00000089177	protein_coding	320	1.62	1.1e-05
cl02	LILRB3	LILRB3_ENSG00000204577	protein_coding	77	4.27	1.2e-05
cl02	NFKBID	NFKBID_ENSG00000167604	protein_coding	81	3.05	1.2e-05
cl02	NLRP3	NLRP3_ENSG00000162711	protein_coding	99	3.87	1.2e-05
cl02	HBEGF	HBEGF_ENSG00000113070	protein_coding	72	3.38	1.3e-05
cl02	HEATR3	HEATR3_ENSG00000155393	protein_coding	120	2.1	1.4e-05
cl02	HEXA	HEXA_ENSG00000213614	protein_coding	190	1.89	1.5e-05
cl02	CD163L1	CD163L1_ENSG00000177675	protein_coding	220	3.95	1.5e-05
cl02	SLC2A9	SLC2A9_ENSG00000109667	protein_coding	240	3.2	1.5e-05
cl02	MXD1	MXD1_ENSG00000059728	protein_coding	130	2.31	1.7e-05
cl02	GPR183	GPR183_ENSG00000169508	protein_coding	380	4.63	1.8e-05
cl02	H2AFY	H2AFY_ENSG00000113648	protein_coding	230	1.61	2.5e-05
cl02	CD33	CD33_ENSG00000105383	protein_coding	54	4.46	2.5e-05
cl02	FCGR2B	FCGR2B_ENSG00000072694	protein_coding	210	4.69	2.8e-05
cl02	RAP2B	RAP2B_ENSG00000181467	protein_coding	130	3.28	2.9e-05
cl02	AKR1B1	AKR1B1_ENSG00000085662	protein_coding	140	2.74	3e-05
cl02	TTYH3	TTYH3_ENSG00000136295	protein_coding	200	2.56	3.4e-05
cl02	ADAP2	ADAP2_ENSG00000184060	protein_coding	290	3.25	3.9e-05
cl02	TET2	TET2_ENSG00000168769	protein_coding	330	1.67	3.9e-05
cl02	NUFIP2	NUFIP2_ENSG00000108256	protein_coding	400	1.76	4e-05
cl02	TNFRSF11A	TNFRSF11A_ENSG00000141655	protein_coding	69	3.82	4.2e-05
cl02	GNA13	GNA13_ENSG00000120063	protein_coding	510	2.57	4.5e-05
cl02	USP4	USP4_ENSG00000114316	protein_coding	230	1.57	4.6e-05
cl02	PSTPIP2	PSTPIP2_ENSG00000152229	protein_coding	240	3.68	4.7e-05
cl02	RIPK2	RIPK2_ENSG00000104312	protein_coding	120	2.03	5.1e-05
cl02	TET3	TET3_ENSG00000187605	protein_coding	330	2.28	5.2e-05
cl02	SH2B3	SH2B3_ENSG00000111252	protein_coding	230	2.78	5.5e-05
cl02	SNX8	SNX8_ENSG00000106266	protein_coding	150	2.51	5.9e-05
cl02	CERT1	CERT1_ENSG00000113163	protein_coding	340	1.27	6e-05
cl02	METRNL	METRNL_ENSG00000176845	protein_coding	100	3.06	6.4e-05
cl02	SPI1	SPI1_ENSG00000066336	protein_coding	160	3.64	6.5e-05
cl02	ARHGAP18	ARHGAP18_ENSG00000146376	protein_coding	580	3.11	6.5e-05
cl02	TPD52L2	TPD52L2_ENSG00000101150	protein_coding	99	1.55	6.6e-05
cl02	GK	GK_ENSG00000198814	protein_coding	200	2.75	7e-05
cl02	IDH1	IDH1_ENSG00000138413	protein_coding	140	2.43	7.6e-05
cl02	NUBP1	NUBP1_ENSG00000103274	protein_coding	70	2.22	8.3e-05
cl02	PI4K2A	PI4K2A_ENSG00000155252	protein_coding	78	2.15	9.6e-05
cl02	DENND1A	DENND1A_ENSG00000119522	protein_coding	820	1.43	0.0001
cl02	MPEG1	MPEG1_ENSG00000197629	protein_coding	59	4.42	0.00011
cl02	HSPBAP1	HSPBAP1_ENSG00000169087	protein_coding	130	1.98	0.00013
cl02	SIRPB2	SIRPB2_ENSG00000196209	protein_coding	110	4.3	0.00013
cl02	NAGK	NAGK_ENSG00000124357	protein_coding	100	2.03	0.00016
cl02	ARL8B	ARL8B_ENSG00000134108	protein_coding	180	1.22	0.00016
cl02	DENND4B	DENND4B_ENSG00000198837	protein_coding	140	2.02	0.00017
cl02	FMN1	FMN1_ENSG00000248905	protein_coding	2000	3.9	0.00017
cl02	CLEC7A	CLEC7A_ENSG00000172243	protein_coding	300	4.53	0.00018
cl02	MS4A14	MS4A14_ENSG00000166928	protein_coding	98	4.27	0.00019
cl02	CD36	CD36_ENSG00000135218	protein_coding	130	3.33	0.00021
cl02	VPS8	VPS8_ENSG00000156931	protein_coding	310	1.15	0.00023
cl02	ARAP1	ARAP1_ENSG00000186635	protein_coding	220	2.34	0.00023
cl02	IFNGR2	IFNGR2_ENSG00000159128	protein_coding	360	2.1	0.00023
cl02	ATRN	ATRN_ENSG00000088812	protein_coding	330	1.4	0.00023
cl02	HLA-DQA1	HLA-DQA1_ENSG00000196735	protein_coding	170	4.01	0.00024
cl02	FUCA1	FUCA1_ENSG00000179163	protein_coding	54	2.48	0.00025
cl02	PEAK1	PEAK1_ENSG00000173517	protein_coding	720	1.87	0.00029
cl02	GNA15	GNA15_ENSG00000060558	protein_coding	73	3.65	0.00029
cl02	MAP3K3	MAP3K3_ENSG00000198909	protein_coding	300	1.54	0.00029
cl02	MYLIP	MYLIP_ENSG00000007944	protein_coding	120	2.47	0.0003
cl02	DNAJC5	DNAJC5_ENSG00000101152	protein_coding	400	1.88	0.00031
cl02	SDCBP	SDCBP_ENSG00000137575	protein_coding	490	2.57	0.00031
cl02	ZC3H3	ZC3H3_ENSG00000014164	protein_coding	96	1.52	0.00032
cl02	WDR26	WDR26_ENSG00000162923	protein_coding	240	1.39	0.00032
cl02	ING1	ING1_ENSG00000153487	protein_coding	54	2.41	0.00032
cl02	RAB10	RAB10_ENSG00000084733	protein_coding	470	1.43	0.00032
cl02	MYO7A	MYO7A_ENSG00000137474	protein_coding	55	3.14	0.00033
cl02	PFKFB3	PFKFB3_ENSG00000170525	protein_coding	640	2.56	0.00033
cl02	DNAJC13	DNAJC13_ENSG00000138246	protein_coding	250	1.44	0.00036
cl02	ASAH1	ASAH1_ENSG00000104763	protein_coding	260	2.1	0.00042
cl02	TYMP	TYMP_ENSG00000025708	protein_coding	230	3.35	0.00042
cl02	IFI30	IFI30_ENSG00000216490	protein_coding	74	3.69	0.00045
cl02	IFRD1	IFRD1_ENSG00000006652	protein_coding	300	2.28	0.00046
cl02	RNF13	RNF13_ENSG00000082996	protein_coding	420	1.68	0.00047
cl02	RP2	RP2_ENSG00000102218	protein_coding	79	2.27	0.00048
cl02	MAN1A1	MAN1A1_ENSG00000111885	protein_coding	840	2.44	0.0005
cl02	FKBP15	FKBP15_ENSG00000119321	protein_coding	200	1.89	0.00052
cl02	VNN2	VNN2_ENSG00000112303	protein_coding	76	3.8	0.00054
cl02	CSGALNACT2	CSGALNACT2_ENSG00000169826	protein_coding	130	1.41	0.00058
cl02	FCHO2	FCHO2_ENSG00000157107	protein_coding	520	2.18	0.0006
cl02	ELL	ELL_ENSG00000105656	protein_coding	200	2.03	0.00062
cl02	CD164	CD164_ENSG00000135535	protein_coding	150	1.73	0.00064
cl02	KYNU	KYNU_ENSG00000115919	protein_coding	420	3.82	0.00067
cl02	ARSB	ARSB_ENSG00000113273	protein_coding	180	1.36	0.00069
cl02	LST1	LST1_ENSG00000204482	protein_coding	58	3.8	0.0007
cl02	TRMT1	TRMT1_ENSG00000104907	protein_coding	91	2.06	0.00074
cl02	ARRB2	ARRB2_ENSG00000141480	protein_coding	210	3.01	0.00074
cl02	PILRA	PILRA_ENSG00000085514	protein_coding	160	2.71	0.00079
cl02	IPMK	IPMK_ENSG00000151151	protein_coding	120	1.48	0.00081
cl02	FCGR2A	FCGR2A_ENSG00000143226	protein_coding	520	4.22	0.00083
cl02	SHMT1	SHMT1_ENSG00000176974	protein_coding	100	2.41	0.00089
cl02	RCN3	RCN3_ENSG00000142552	protein_coding	53	2.78	0.00092
cl02	PPP1R10	PPP1R10_ENSG00000204569	protein_coding	180	1.89	0.00092
cl02	EIF4A3	EIF4A3_ENSG00000141543	protein_coding	140	2.42	0.00093
cl02	HS3ST2	HS3ST2_ENSG00000122254	protein_coding	87	3.34	0.00094
cl02	COMMD10	COMMD10_ENSG00000145781	protein_coding	470	1.35	0.00095
cl02	SNX13	SNX13_ENSG00000071189	protein_coding	320	1.15	0.001
cl02	ARPC5	ARPC5_ENSG00000162704	protein_coding	190	1.99	0.001
cl02	PDGFC	PDGFC_ENSG00000145431	protein_coding	370	2.77	0.0011
cl02	PABPC4	PABPC4_ENSG00000090621	protein_coding	140	2.11	0.0011
cl02	C5AR2	C5AR2_ENSG00000134830	protein_coding	72	3.49	0.0011
cl02	CDCP1	CDCP1_ENSG00000163814	protein_coding	56	3.28	0.0011
cl02	RELT	RELT_ENSG00000054967	protein_coding	55	2.54	0.0012
cl02	CTSS	CTSS_ENSG00000163131	protein_coding	290	3.21	0.0012
cl02	CCDC170	CCDC170_ENSG00000120262	protein_coding	87	2.7	0.0012
cl02	GRAMD1A	GRAMD1A_ENSG00000089351	protein_coding	160	1.78	0.0012
cl02	HCK	HCK_ENSG00000101336	protein_coding	270	3.66	0.0012
cl02	ZDHHC7	ZDHHC7_ENSG00000153786	protein_coding	98	1.6	0.0012
cl02	CTSB	CTSB_ENSG00000164733	protein_coding	960	3.04	0.0012
cl02	VASP	VASP_ENSG00000125753	protein_coding	100	2.37	0.0013
cl02	ATF6	ATF6_ENSG00000118217	protein_coding	460	1.66	0.0014
cl02	FBXO38	FBXO38_ENSG00000145868	protein_coding	130	1.3	0.0014
cl02	C20orf194	C20orf194_ENSG00000088854	protein_coding	660	1.65	0.0014
cl02	ATP6V1C1	ATP6V1C1_ENSG00000155097	protein_coding	170	1.45	0.0014
cl02	EDA	EDA_ENSG00000158813	protein_coding	470	2.86	0.0014
cl02	P2RX4	P2RX4_ENSG00000135124	protein_coding	120	2.18	0.0015
cl02	RBM47	RBM47_ENSG00000163694	protein_coding	1800	3.98	0.0015
cl02	FCHSD2	FCHSD2_ENSG00000137478	protein_coding	2300	1.98	0.0015
cl02	RASGEF1B	RASGEF1B_ENSG00000138670	protein_coding	210	2.11	0.0015
cl02	RNASE1	RNASE1_ENSG00000129538	protein_coding	230	3.99	0.0015
cl02	ADIPOR1	ADIPOR1_ENSG00000159346	protein_coding	68	1.71	0.0015
cl02	NRP2	NRP2_ENSG00000118257	protein_coding	260	2.89	0.0016
cl02	SAP30	SAP30_ENSG00000164105	protein_coding	60	2.03	0.0016
cl02	RCOR1	RCOR1_ENSG00000089902	protein_coding	320	1.74	0.0016
cl02	DPYD	DPYD_ENSG00000188641	protein_coding	2200	2.65	0.0016
cl02	HOMER3	HOMER3_ENSG00000051128	protein_coding	55	2.7	0.0017
cl02	TPK1	TPK1_ENSG00000196511	protein_coding	310	1.7	0.0017
cl02	BRD2	BRD2_ENSG00000204256	protein_coding	230	1.4	0.0017
cl02	ADGRE2	ADGRE2_ENSG00000127507	protein_coding	140	3.47	0.0017
cl02	DRAM1	DRAM1_ENSG00000136048	protein_coding	270	2.44	0.0018
cl02	CLIC2	CLIC2_ENSG00000155962	protein_coding	110	2.47	0.0018
cl02	FSCN1	FSCN1_ENSG00000075618	protein_coding	98	2.57	0.0018
cl02	HNMT	HNMT_ENSG00000150540	protein_coding	170	2.76	0.0018
cl02	ANP32A	ANP32A_ENSG00000140350	protein_coding	190	1.53	0.0018
cl02	RNASE6	RNASE6_ENSG00000169413	protein_coding	78	3.83	0.0019
cl02	COLGALT1	COLGALT1_ENSG00000130309	protein_coding	150	2.18	0.0019
cl02	WDR36	WDR36_ENSG00000134987	protein_coding	90	1.42	0.0019
cl02	FLOT1	FLOT1_ENSG00000137312	protein_coding	190	1.5	0.0019
cl02	MS4A6A	MS4A6A_ENSG00000110077	protein_coding	610	4.24	0.0019
cl02	TMEM106A	TMEM106A_ENSG00000184988	protein_coding	100	2.66	0.002
cl02	SLC11A2	SLC11A2_ENSG00000110911	protein_coding	200	1.59	0.002
cl02	SIAH2	SIAH2_ENSG00000181788	protein_coding	65	1.81	0.0021
cl02	OTUD1	OTUD1_ENSG00000165312	protein_coding	65	2.59	0.0021
cl02	DCAF12	DCAF12_ENSG00000198876	protein_coding	70	1.47	0.0021
cl02	ZNF438	ZNF438_ENSG00000183621	protein_coding	230	1.45	0.0022
cl02	DMXL2	DMXL2_ENSG00000104093	protein_coding	420	2.26	0.0022
cl02	MTSS1	MTSS1_ENSG00000170873	protein_coding	1300	2.61	0.0023
cl02	HELZ	HELZ_ENSG00000198265	protein_coding	490	1.26	0.0023
cl02	MAF	MAF_ENSG00000178573	protein_coding	790	3.09	0.0023
cl02	ENGASE	ENGASE_ENSG00000167280	protein_coding	67	2.03	0.0023
cl02	FBXL5	FBXL5_ENSG00000118564	protein_coding	210	1.15	0.0023
cl02	USP32	USP32_ENSG00000170832	protein_coding	500	1.4	0.0024
cl02	TRIM14	TRIM14_ENSG00000106785	protein_coding	160	2.39	0.0024
cl02	MPP1	MPP1_ENSG00000130830	protein_coding	69	2.25	0.0025
cl02	AGO4	AGO4_ENSG00000134698	protein_coding	240	1.35	0.0026
cl02	MANBA	MANBA_ENSG00000109323	protein_coding	350	1.97	0.0026
cl02	JAML	JAML_ENSG00000160593	protein_coding	110	3.7	0.0026
cl02	P4HA1	P4HA1_ENSG00000122884	protein_coding	750	2.12	0.0027
cl02	COP1	COP1_ENSG00000143207	protein_coding	600	1.15	0.0027
cl02	GSAP	GSAP_ENSG00000186088	protein_coding	270	2.24	0.0028
cl02	SNX2	SNX2_ENSG00000205302	protein_coding	190	1.38	0.0028
cl02	ZNF267	ZNF267_ENSG00000185947	protein_coding	76	2.24	0.0029
cl02	AKAP10	AKAP10_ENSG00000108599	protein_coding	340	1.35	0.003
cl02	HPS5	HPS5_ENSG00000110756	protein_coding	100	1.32	0.0031
cl02	SCIMP	SCIMP_ENSG00000161929	protein_coding	59	2.44	0.0031
cl02	PLB1	PLB1_ENSG00000163803	protein_coding	93	2.44	0.0031
cl02	HLA-DMB	HLA-DMB_ENSG00000242574	protein_coding	200	3.72	0.0032
cl02	ACAP2	ACAP2_ENSG00000114331	protein_coding	560	1.23	0.0032
cl02	PYGL	PYGL_ENSG00000100504	protein_coding	210	2.66	0.0032
cl02	SH3BGRL	SH3BGRL_ENSG00000131171	protein_coding	470	1.58	0.0035
cl02	MOB3A	MOB3A_ENSG00000172081	protein_coding	140	1.99	0.0035
cl02	MFSD14C	MFSD14C_ENSG00000196312	protein_coding	200	1.06	0.0038
cl02	THEMIS2	THEMIS2_ENSG00000130775	protein_coding	100	3.28	0.0038
cl02	HMGB2	HMGB2_ENSG00000164104	protein_coding	97	2.1	0.0038
cl02	ZNF710	ZNF710_ENSG00000140548	protein_coding	270	2.23	0.0038
cl02	PGS1	PGS1_ENSG00000087157	protein_coding	120	1.65	0.0038
cl02	LARP4B	LARP4B_ENSG00000107929	protein_coding	320	1.12	0.004
cl02	CLCN5	CLCN5_ENSG00000171365	protein_coding	120	2.08	0.004
cl02	JDP2	JDP2_ENSG00000140044	protein_coding	150	2.16	0.004
cl02	APAF1	APAF1_ENSG00000120868	protein_coding	170	2	0.0041
cl02	FERMT3	FERMT3_ENSG00000149781	protein_coding	79	2.85	0.0041
cl02	CPM	CPM_ENSG00000135678	protein_coding	580	3.16	0.0041
cl02	CPPED1	CPPED1_ENSG00000103381	protein_coding	110	1.82	0.0041
cl02	ZNF143	ZNF143_ENSG00000166478	protein_coding	110	1.73	0.0041
cl02	MERTK	MERTK_ENSG00000153208	protein_coding	930	3.04	0.0041
cl02	PIGX	PIGX_ENSG00000163964	protein_coding	82	1.49	0.0042
cl02	UBE2D1	UBE2D1_ENSG00000072401	protein_coding	71	1.49	0.0042
cl02	SH2B2	SH2B2_ENSG00000160999	protein_coding	50	2.03	0.0042
cl02	DDX3X	DDX3X_ENSG00000215301	protein_coding	320	1.47	0.0042
cl02	HMOX1	HMOX1_ENSG00000100292	protein_coding	210	3.45	0.0043
cl02	NFE2L2	NFE2L2_ENSG00000116044	protein_coding	370	1.52	0.0044
cl02	SNX1	SNX1_ENSG00000028528	protein_coding	190	1.18	0.0044
cl02	MAFB	MAFB_ENSG00000204103	protein_coding	480	3.67	0.0047
cl02	SLC9A9	SLC9A9_ENSG00000181804	protein_coding	1200	2.15	0.0048
cl02	FGR	FGR_ENSG00000000938	protein_coding	92	3.2	0.0048
cl02	DELE1	DELE1_ENSG00000081791	protein_coding	100	1.26	0.0049
cl02	MAPK14	MAPK14_ENSG00000112062	protein_coding	250	1.18	0.0052
cl02	CEPT1	CEPT1_ENSG00000134255	protein_coding	120	1.38	0.0052
cl02	IGF2R	IGF2R_ENSG00000197081	protein_coding	370	1.39	0.0053
cl02	FCER1G	FCER1G_ENSG00000158869	protein_coding	54	3.33	0.0053
cl02	JARID2	JARID2_ENSG00000008083	protein_coding	550	1.36	0.0053
cl02	TNRC18	TNRC18_ENSG00000182095	protein_coding	420	1.51	0.0053
cl02	PLIN2	PLIN2_ENSG00000147872	protein_coding	130	2.46	0.0054
cl02	KLHL18	KLHL18_ENSG00000114648	protein_coding	100	1.54	0.0055
cl02	CLN3	CLN3_ENSG00000188603	protein_coding	57	1.53	0.0055
cl02	TUT7	TUT7_ENSG00000083223	protein_coding	280	1.49	0.0055
cl02	TAOK3	TAOK3_ENSG00000135090	protein_coding	690	1.4	0.0056
cl02	LY96	LY96_ENSG00000154589	protein_coding	170	2.85	0.0058
cl02	RB1	RB1_ENSG00000139687	protein_coding	530	1.32	0.0058
cl02	METTL21A	METTL21A_ENSG00000144401	protein_coding	68	1.72	0.0059
cl02	NBPF9	NBPF9_ENSG00000269713	protein_coding	240	1.7	0.0059
cl02	TRA2B	TRA2B_ENSG00000136527	protein_coding	550	1.88	0.0059
cl02	TENT2	TENT2_ENSG00000164329	protein_coding	380	1.12	0.0059
cl02	TRPS1	TRPS1_ENSG00000104447	protein_coding	930	1.95	0.0059
cl02	SPTLC2	SPTLC2_ENSG00000100596	protein_coding	460	2.01	0.006
cl02	E2F3	E2F3_ENSG00000112242	protein_coding	210	1.8	0.0062
cl02	CD83	CD83_ENSG00000112149	protein_coding	190	2.9	0.0062
cl02	ABCA1	ABCA1_ENSG00000165029	protein_coding	560	2.4	0.0063
cl02	PLEK	PLEK_ENSG00000115956	protein_coding	240	3.47	0.0063
cl02	SNX29	SNX29_ENSG00000048471	protein_coding	640	1.51	0.0063
cl02	WDR74	WDR74_ENSG00000133316	protein_coding	120	2.55	0.0064
cl02	ZNF106	ZNF106_ENSG00000103994	protein_coding	220	1.22	0.0064
cl02	ST3GAL1	ST3GAL1_ENSG00000008513	protein_coding	350	2.05	0.0065
cl02	LPAR6	LPAR6_ENSG00000139679	protein_coding	390	3.01	0.0065
cl02	ANKRD13D	ANKRD13D_ENSG00000172932	protein_coding	150	1.5	0.0066
cl02	MAP3K8	MAP3K8_ENSG00000107968	protein_coding	440	2.86	0.0066
cl02	C3AR1	C3AR1_ENSG00000171860	protein_coding	140	3.41	0.0066
cl02	NECAP2	NECAP2_ENSG00000157191	protein_coding	53	1.55	0.0067
cl02	POLG2	POLG2_ENSG00000256525	protein_coding	74	1.84	0.0068
cl02	ADAM9	ADAM9_ENSG00000168615	protein_coding	340	1.83	0.0071
cl02	RNF144B	RNF144B_ENSG00000137393	protein_coding	1200	3.44	0.0071
cl02	AMPD3	AMPD3_ENSG00000133805	protein_coding	170	2.38	0.0072
cl02	GAB2	GAB2_ENSG00000033327	protein_coding	690	1.87	0.0072
cl02	HLA-DMA	HLA-DMA_ENSG00000204257	protein_coding	120	2.61	0.0073
cl02	VSIG4	VSIG4_ENSG00000155659	protein_coding	250	3.84	0.0074
cl02	RIN3	RIN3_ENSG00000100599	protein_coding	440	2.51	0.0075
cl02	STXBP2	STXBP2_ENSG00000076944	protein_coding	61	2.89	0.0076
cl02	LACTB	LACTB_ENSG00000103642	protein_coding	74	1.47	0.0078
cl02	SNAP23	SNAP23_ENSG00000092531	protein_coding	160	1.25	0.0079
cl02	IL17RA	IL17RA_ENSG00000177663	protein_coding	280	2.24	0.0079
cl02	TRIM25	TRIM25_ENSG00000121060	protein_coding	100	1.59	0.0081
cl02	AMD1	AMD1_ENSG00000123505	protein_coding	200	1.61	0.0081
cl02	DNAJA1	DNAJA1_ENSG00000086061	protein_coding	220	1.67	0.0082
cl02	TNFSF13B	TNFSF13B_ENSG00000102524	protein_coding	130	1.89	0.0083
cl02	RENBP	RENBP_ENSG00000102032	protein_coding	55	2.55	0.0083
cl02	DRAM2	DRAM2_ENSG00000156171	protein_coding	140	1.71	0.0084
cl02	PPARD	PPARD_ENSG00000112033	protein_coding	230	1.77	0.0085
cl02	SUMF1	SUMF1_ENSG00000144455	protein_coding	370	1.06	0.0086
cl02	SRSF7	SRSF7_ENSG00000115875	protein_coding	220	1.94	0.0086
cl02	AZI2	AZI2_ENSG00000163512	protein_coding	110	1.44	0.0086
cl02	TNFRSF14	TNFRSF14_ENSG00000157873	protein_coding	110	2.41	0.0087
cl02	EPS15	EPS15_ENSG00000085832	protein_coding	740	1.62	0.0088
cl02	PTPN18	PTPN18_ENSG00000072135	protein_coding	97	1.82	0.0088
cl02	C1QA	C1QA_ENSG00000173372	protein_coding	330	3.93	0.0089
cl02	WASHC4	WASHC4_ENSG00000136051	protein_coding	310	1.29	0.0089
cl02	USPL1	USPL1_ENSG00000132952	protein_coding	190	1.68	0.0089
cl02	MAP2K1	MAP2K1_ENSG00000169032	protein_coding	230	1.39	0.0089
cl02	HIF1A	HIF1A_ENSG00000100644	protein_coding	1100	2.07	0.009
cl02	BNIP3L	BNIP3L_ENSG00000104765	protein_coding	270	1.2	0.0091
cl02	CEP170	CEP170_ENSG00000143702	protein_coding	430	1.26	0.0091
cl02	PLXND1	PLXND1_ENSG00000004399	protein_coding	220	2.53	0.0091
cl02	CACUL1	CACUL1_ENSG00000151893	protein_coding	180	1.06	0.0095
cl02	ZEB2	ZEB2_ENSG00000169554	protein_coding	1700	2.11	0.0096
cl02	NOTCH2NLC	NOTCH2NLC_ENSG00000286219	protein_coding	58	2.13	0.0097
cl02	EIF4A1	EIF4A1_ENSG00000161960	protein_coding	350	1.65	0.0097
cl02	WASHC2C	WASHC2C_ENSG00000172661	protein_coding	79	1.36	0.0099
cl02	LYN	LYN_ENSG00000254087	protein_coding	680	3.07	0.0099
cl02	GPAT3	GPAT3_ENSG00000138678	protein_coding	64	2.28	0.0099
cl02	CASP1	CASP1_ENSG00000137752	protein_coding	78	2.97	0.01
cl02	MSR1	MSR1_ENSG00000038945	protein_coding	640	3.25	0.01
cl02	SPRED1	SPRED1_ENSG00000166068	protein_coding	490	2.16	0.01
cl02	ZNF562	ZNF562_ENSG00000171466	protein_coding	75	1.14	0.01
cl02	GRN	GRN_ENSG00000030582	protein_coding	150	2.01	0.011
cl02	VAV3	VAV3_ENSG00000134215	protein_coding	520	2.72	0.011
cl02	TRPM2	TRPM2_ENSG00000142185	protein_coding	310	3.12	0.011
cl02	HSPA6	HSPA6_ENSG00000173110	protein_coding	140	3.34	0.011
cl02	VPS37C	VPS37C_ENSG00000167987	protein_coding	54	1.41	0.011
cl02	KDM7A	KDM7A_ENSG00000006459	protein_coding	220	1.53	0.011
cl02	CXorf38	CXorf38_ENSG00000185753	protein_coding	57	1.56	0.011
cl02	BRI3	BRI3_ENSG00000164713	protein_coding	120	1.3	0.011
cl02	LCP2	LCP2_ENSG00000043462	protein_coding	380	3.13	0.011
cl02	STX7	STX7_ENSG00000079950	protein_coding	330	1.56	0.011
cl02	NPC2	NPC2_ENSG00000119655	protein_coding	120	2.3	0.011
cl02	RNF130	RNF130_ENSG00000113269	protein_coding	680	1.65	0.011
cl02	FGD4	FGD4_ENSG00000139132	protein_coding	830	1.94	0.011
cl02	MTHFR	MTHFR_ENSG00000177000	protein_coding	90	1.25	0.011
cl02	ANKS1A	ANKS1A_ENSG00000064999	protein_coding	610	1.56	0.011
cl02	SRGAP1	SRGAP1_ENSG00000196935	protein_coding	840	2.28	0.011
cl02	LIMD1	LIMD1_ENSG00000144791	protein_coding	340	2.2	0.012
cl02	NUMB	NUMB_ENSG00000133961	protein_coding	540	1.32	0.012
cl02	WAS	WAS_ENSG00000015285	protein_coding	64	2.77	0.012
cl02	IL12RB2	IL12RB2_ENSG00000081985	protein_coding	120	2.6	0.012
cl02	BID	BID_ENSG00000015475	protein_coding	90	1.9	0.012
cl02	RAB1A	RAB1A_ENSG00000138069	protein_coding	560	1.39	0.012
cl02	PPM1F	PPM1F_ENSG00000100034	protein_coding	73	1.33	0.012
cl02	CMTM7	CMTM7_ENSG00000153551	protein_coding	310	2.75	0.013
cl02	LRRK2	LRRK2_ENSG00000188906	protein_coding	390	2.11	0.013
cl02	MKNK1	MKNK1_ENSG00000079277	protein_coding	220	1.69	0.013
cl02	HDHD5	HDHD5_ENSG00000069998	protein_coding	58	1.48	0.013
cl02	SPIDR	SPIDR_ENSG00000164808	protein_coding	1200	1.2	0.013
cl02	USP15	USP15_ENSG00000135655	protein_coding	590	1.45	0.013
cl02	THBS1	THBS1_ENSG00000137801	protein_coding	140	3.09	0.013
cl02	ROCK1	ROCK1_ENSG00000067900	protein_coding	570	1.21	0.013
cl02	SETX	SETX_ENSG00000107290	protein_coding	500	1.28	0.013
cl02	AGPAT3	AGPAT3_ENSG00000160216	protein_coding	250	1.2	0.013
cl02	MAT2A	MAT2A_ENSG00000168906	protein_coding	180	1.4	0.014
cl02	TENT5A	TENT5A_ENSG00000112773	protein_coding	150	2.11	0.014
cl02	PPP1R21	PPP1R21_ENSG00000162869	protein_coding	240	1.27	0.014
cl02	SUFU	SUFU_ENSG00000107882	protein_coding	150	1.14	0.014
cl02	GRAMD4	GRAMD4_ENSG00000075240	protein_coding	77	1.48	0.014
cl02	TEC	TEC_ENSG00000135605	protein_coding	93	2.44	0.014
cl02	PATL1	PATL1_ENSG00000166889	protein_coding	82	1.34	0.014
cl02	RGS2	RGS2_ENSG00000116741	protein_coding	330	2.86	0.014
cl02	SLC16A10	SLC16A10_ENSG00000112394	protein_coding	82	2.38	0.014
cl02	DAB2	DAB2_ENSG00000153071	protein_coding	140	2.77	0.014
cl02	CITED2	CITED2_ENSG00000164442	protein_coding	71	2.19	0.014
cl02	HEXB	HEXB_ENSG00000049860	protein_coding	100	1.31	0.014
cl02	SLCO2B1	SLCO2B1_ENSG00000137491	protein_coding	940	3.42	0.015
cl02	SESN1	SESN1_ENSG00000080546	protein_coding	330	1.36	0.015
cl02	RALB	RALB_ENSG00000144118	protein_coding	62	1.55	0.015
cl02	HCLS1	HCLS1_ENSG00000180353	protein_coding	440	3.32	0.015
cl02	ANXA1	ANXA1_ENSG00000135046	protein_coding	270	3.29	0.015
cl02	REL	REL_ENSG00000162924	protein_coding	320	2.35	0.015
cl02	POLR2A	POLR2A_ENSG00000181222	protein_coding	88	1.28	0.015
cl02	GNS	GNS_ENSG00000135677	protein_coding	94	1.1	0.015
cl02	HAVCR2	HAVCR2_ENSG00000135077	protein_coding	170	2.06	0.016
cl02	UBALD2	UBALD2_ENSG00000185262	protein_coding	71	1.7	0.016
cl02	BCAT1	BCAT1_ENSG00000060982	protein_coding	190	2.28	0.016
cl02	FGL2	FGL2_ENSG00000127951	protein_coding	200	3.14	0.016
cl02	WDFY2	WDFY2_ENSG00000139668	protein_coding	320	1.27	0.016
cl02	GIT2	GIT2_ENSG00000139436	protein_coding	190	1.12	0.016
cl02	STX5	STX5_ENSG00000162236	protein_coding	98	1.3	0.016
cl02	PTEN	PTEN_ENSG00000171862	protein_coding	460	1.14	0.016
cl02	SNX18	SNX18_ENSG00000178996	protein_coding	72	1.75	0.016
cl02	RAB8B	RAB8B_ENSG00000166128	protein_coding	260	1.42	0.016
cl02	PLA2G15	PLA2G15_ENSG00000103066	protein_coding	52	1.93	0.016
cl02	SAT1	SAT1_ENSG00000130066	protein_coding	2500	2.28	0.017
cl02	MYO9B	MYO9B_ENSG00000099331	protein_coding	480	1.57	0.017
cl02	SLC25A25	SLC25A25_ENSG00000148339	protein_coding	90	1.4	0.017
cl02	TNFRSF1B	TNFRSF1B_ENSG00000028137	protein_coding	810	3.17	0.017
cl02	NAMPT	NAMPT_ENSG00000105835	protein_coding	2200	2.64	0.017
cl02	ALAS1	ALAS1_ENSG00000023330	protein_coding	59	1.83	0.017
cl02	RIPK1	RIPK1_ENSG00000137275	protein_coding	110	1.24	0.017
cl02	LAP3	LAP3_ENSG00000002549	protein_coding	170	1.98	0.018
cl02	DUSP10	DUSP10_ENSG00000143507	protein_coding	97	2.45	0.018
cl02	ADPGK	ADPGK_ENSG00000159322	protein_coding	110	1.55	0.018
cl02	SNX3	SNX3_ENSG00000112335	protein_coding	160	1.05	0.018
cl02	RNF145	RNF145_ENSG00000145860	protein_coding	380	1.24	0.018
cl02	SOAT1	SOAT1_ENSG00000057252	protein_coding	190	1.73	0.018
cl02	PTPRJ	PTPRJ_ENSG00000149177	protein_coding	990	1.69	0.018
cl02	IL10RA	IL10RA_ENSG00000110324	protein_coding	240	3.16	0.018
cl02	RAB31	RAB31_ENSG00000168461	protein_coding	710	2.43	0.018
cl02	SLC25A24	SLC25A24_ENSG00000085491	protein_coding	89	1.61	0.019
cl02	ZNF217	ZNF217_ENSG00000171940	protein_coding	160	2.28	0.019
cl02	IRS2	IRS2_ENSG00000185950	protein_coding	310	2.16	0.019
cl02	ATG3	ATG3_ENSG00000144848	protein_coding	58	1.23	0.019
cl02	SLC43A2	SLC43A2_ENSG00000167703	protein_coding	120	1.62	0.019
cl02	TMLHE	TMLHE_ENSG00000185973	protein_coding	91	1.25	0.019
cl02	SLC15A3	SLC15A3_ENSG00000110446	protein_coding	63	2.78	0.019
cl02	CYBB	CYBB_ENSG00000165168	protein_coding	280	3.35	0.019
cl02	TOM1	TOM1_ENSG00000100284	protein_coding	82	1.36	0.019
cl02	CKS2	CKS2_ENSG00000123975	protein_coding	67	2.61	0.019
cl02	ALOX5	ALOX5_ENSG00000012779	protein_coding	350	2.98	0.019
cl02	SH3BP2	SH3BP2_ENSG00000087266	protein_coding	160	2.37	0.019
cl02	FES	FES_ENSG00000182511	protein_coding	70	2.44	0.019
cl02	CTSZ	CTSZ_ENSG00000101160	protein_coding	180	2.42	0.019
cl02	NUP58	NUP58_ENSG00000139496	protein_coding	110	0.93	0.02
cl02	SPG11	SPG11_ENSG00000104133	protein_coding	250	0.89	0.02
cl02	AP1B1	AP1B1_ENSG00000100280	protein_coding	140	1.49	0.02
cl02	NINJ1	NINJ1_ENSG00000131669	protein_coding	67	2.36	0.02
cl02	SMCO4	SMCO4_ENSG00000166002	protein_coding	65	2.08	0.02
cl02	GRB2	GRB2_ENSG00000177885	protein_coding	520	1.85	0.02
cl02	TGIF1	TGIF1_ENSG00000177426	protein_coding	56	2.2	0.02
cl02	LAIR1	LAIR1_ENSG00000167613	protein_coding	110	3.03	0.02
cl02	CNTRL	CNTRL_ENSG00000119397	protein_coding	320	1.6	0.02
cl02	UBXN2B	UBXN2B_ENSG00000215114	protein_coding	120	1.26	0.021
cl02	PAK2	PAK2_ENSG00000180370	protein_coding	250	0.96	0.021
cl02	TNF	TNF_ENSG00000232810	protein_coding	60	3.28	0.021
cl02	ZRSR2	ZRSR2_ENSG00000169249	protein_coding	98	1.34	0.021
cl02	PABPC1	PABPC1_ENSG00000070756	protein_coding	370	1.41	0.021
cl02	TBXAS1	TBXAS1_ENSG00000059377	protein_coding	990	3.17	0.021
cl02	LDLRAD4	LDLRAD4_ENSG00000168675	protein_coding	1300	1.56	0.021
cl02	CIITA	CIITA_ENSG00000179583	protein_coding	240	2.62	0.022
cl02	SLC20A1	SLC20A1_ENSG00000144136	protein_coding	150	1.62	0.022
cl02	KCNQ1	KCNQ1_ENSG00000053918	protein_coding	350	2.12	0.022
cl02	STX11	STX11_ENSG00000135604	protein_coding	52	2.7	0.022
cl02	WDR81	WDR81_ENSG00000167716	protein_coding	60	1.62	0.022
cl02	DOK2	DOK2_ENSG00000147443	protein_coding	57	3.12	0.022
cl02	TPP1	TPP1_ENSG00000166340	protein_coding	80	1.36	0.022
cl02	GNAI3	GNAI3_ENSG00000065135	protein_coding	97	0.97	0.022
cl02	TLR2	TLR2_ENSG00000137462	protein_coding	720	3.59	0.022
cl02	FAR1	FAR1_ENSG00000197601	protein_coding	240	0.9	0.022
cl02	SSH2	SSH2_ENSG00000141298	protein_coding	1200	1.57	0.023
cl02	BAZ1A	BAZ1A_ENSG00000198604	protein_coding	350	1.68	0.023
cl02	GPATCH2L	GPATCH2L_ENSG00000089916	protein_coding	180	0.87	0.023
cl02	SLC66A2	SLC66A2_ENSG00000122490	protein_coding	100	1.11	0.023
cl02	SLC16A3	SLC16A3_ENSG00000141526	protein_coding	150	2.4	0.023
cl02	MNDA	MNDA_ENSG00000163563	protein_coding	57	2.97	0.023
cl02	MORC3	MORC3_ENSG00000159256	protein_coding	180	0.96	0.023
cl02	NBPF19	NBPF19_ENSG00000271383	protein_coding	150	1.87	0.023
cl02	OTULINL	OTULINL_ENSG00000145569	protein_coding	120	2.45	0.024
cl02	STK40	STK40_ENSG00000196182	protein_coding	80	1.08	0.024
cl02	ZCCHC2	ZCCHC2_ENSG00000141664	protein_coding	170	1.27	0.024
cl02	RPH3AL	RPH3AL_ENSG00000181031	protein_coding	70	2	0.024
cl02	CMTM6	CMTM6_ENSG00000091317	protein_coding	120	1.64	0.024
cl02	UBE2W	UBE2W_ENSG00000104343	protein_coding	210	0.92	0.024
cl02	RNF135	RNF135_ENSG00000181481	protein_coding	60	2.2	0.024
cl02	FUS	FUS_ENSG00000089280	protein_coding	270	0.98	0.024
cl02	RILPL2	RILPL2_ENSG00000150977	protein_coding	89	1.61	0.024
cl02	ZC3H18	ZC3H18_ENSG00000158545	protein_coding	94	1.06	0.024
cl02	PARP10	PARP10_ENSG00000178685	protein_coding	59	1.71	0.024
cl02	FAM102B	FAM102B_ENSG00000162636	protein_coding	150	2.13	0.025
cl02	RCAN1	RCAN1_ENSG00000159200	protein_coding	78	1.43	0.025
cl02	SAMHD1	SAMHD1_ENSG00000101347	protein_coding	240	1.82	0.025
cl02	CSF2RA	CSF2RA_ENSG00000198223	protein_coding	220	2.95	0.025
cl02	SCAMP2	SCAMP2_ENSG00000140497	protein_coding	82	1.48	0.025
cl02	FAM13A	FAM13A_ENSG00000138640	protein_coding	550	1.42	0.025
cl02	IL10RB	IL10RB_ENSG00000243646	protein_coding	100	1.32	0.025
cl02	OXSR1	OXSR1_ENSG00000172939	protein_coding	130	0.82	0.025
cl02	SNX5	SNX5_ENSG00000089006	protein_coding	71	1.2	0.025
cl02	ATP8B4	ATP8B4_ENSG00000104043	protein_coding	420	2.81	0.026
cl02	GGA3	GGA3_ENSG00000125447	protein_coding	86	1.1	0.026
cl02	EGR1	EGR1_ENSG00000120738	protein_coding	54	2.57	0.026
cl02	ACER3	ACER3_ENSG00000078124	protein_coding	280	1.38	0.026
cl02	TMCC1	TMCC1_ENSG00000172765	protein_coding	320	0.74	0.026
cl02	VPS35	VPS35_ENSG00000069329	protein_coding	120	1.24	0.026
cl02	CNPY3	CNPY3_ENSG00000137161	protein_coding	63	1.76	0.027
cl02	FOSB	FOSB_ENSG00000125740	protein_coding	110	3.11	0.027
cl02	CPVL	CPVL_ENSG00000106066	protein_coding	250	2.74	0.027
cl02	DYSF	DYSF_ENSG00000135636	protein_coding	100	2.34	0.027
cl02	PHF20	PHF20_ENSG00000025293	protein_coding	260	1.03	0.027
cl02	LYST	LYST_ENSG00000143669	protein_coding	560	1.28	0.028
cl02	HLA-DQB1	HLA-DQB1_ENSG00000179344	protein_coding	220	2.84	0.028
cl02	CCDC18	CCDC18_ENSG00000122483	protein_coding	110	1.58	0.028
cl02	CLN8	CLN8_ENSG00000182372	protein_coding	91	1.43	0.028
cl02	FCGBP	FCGBP_ENSG00000275395	protein_coding	300	3.11	0.028
cl02	SNX9	SNX9_ENSG00000130340	protein_coding	430	1.05	0.029
cl02	CLTC	CLTC_ENSG00000141367	protein_coding	290	0.86	0.029
cl02	DDX21	DDX21_ENSG00000165732	protein_coding	130	1.35	0.029
cl02	DCP2	DCP2_ENSG00000172795	protein_coding	150	1.06	0.029
cl02	ATG16L2	ATG16L2_ENSG00000168010	protein_coding	100	1.47	0.029
cl02	CELF1	CELF1_ENSG00000149187	protein_coding	410	0.88	0.029
cl02	SQSTM1	SQSTM1_ENSG00000161011	protein_coding	220	1.19	0.029
cl02	CD68	CD68_ENSG00000129226	protein_coding	57	2.76	0.029
cl02	DISC1	DISC1_ENSG00000162946	protein_coding	1100	2.07	0.03
cl02	ARHGAP27	ARHGAP27_ENSG00000159314	protein_coding	76	1.84	0.03
cl02	OSTF1	OSTF1_ENSG00000134996	protein_coding	130	1.47	0.03
cl02	CEBPB	CEBPB_ENSG00000172216	protein_coding	210	1.99	0.03
cl02	SDCCAG8	SDCCAG8_ENSG00000054282	protein_coding	430	1.03	0.03
cl02	TNFSF13	TNFSF13_ENSG00000161955	protein_coding	55	2.8	0.03
cl02	IK	IK_ENSG00000113141	protein_coding	75	1.28	0.03
cl02	PCYT1A	PCYT1A_ENSG00000161217	protein_coding	93	0.9	0.031
cl02	RAB39A	RAB39A_ENSG00000179331	protein_coding	56	2.19	0.031
cl02	WWP1	WWP1_ENSG00000123124	protein_coding	300	1.28	0.031
cl02	TYROBP	TYROBP_ENSG00000011600	protein_coding	70	2.96	0.031
cl02	MTMR14	MTMR14_ENSG00000163719	protein_coding	82	1.12	0.031
cl02	MBOAT7	MBOAT7_ENSG00000125505	protein_coding	84	1.4	0.031
cl02	PAPOLG	PAPOLG_ENSG00000115421	protein_coding	83	1.18	0.031
cl02	TLR4	TLR4_ENSG00000136869	protein_coding	160	2.71	0.031
cl02	TBC1D2B	TBC1D2B_ENSG00000167202	protein_coding	250	1.65	0.031
cl02	NBPF14	NBPF14_ENSG00000270629	protein_coding	99	1.9	0.031
cl02	ARHGAP4	ARHGAP4_ENSG00000089820	protein_coding	190	2.48	0.031
cl02	GRK2	GRK2_ENSG00000173020	protein_coding	140	1.38	0.031
cl02	GNG10	GNG10_ENSG00000242616	protein_coding	67	1.56	0.031
cl02	ADGRE5	ADGRE5_ENSG00000123146	protein_coding	160	2.47	0.031
cl02	MYO1F	MYO1F_ENSG00000142347	protein_coding	360	2.49	0.031
cl02	BACH1	BACH1_ENSG00000156273	protein_coding	620	1.64	0.031
cl02	PSAP	PSAP_ENSG00000197746	protein_coding	790	1.6	0.031
cl02	ABHD3	ABHD3_ENSG00000158201	protein_coding	220	1.51	0.032
cl02	SNAP29	SNAP29_ENSG00000099940	protein_coding	57	1.12	0.032
cl02	C9orf72	C9orf72_ENSG00000147894	protein_coding	110	1.23	0.032
cl02	IRAK3	IRAK3_ENSG00000090376	protein_coding	570	2.81	0.032
cl02	FKBP5	FKBP5_ENSG00000096060	protein_coding	2400	2.16	0.033
cl02	MOB1B	MOB1B_ENSG00000173542	protein_coding	190	1.44	0.033
cl02	H3F3A	H3F3A_ENSG00000163041	protein_coding	270	1.26	0.033
cl02	RHOT1	RHOT1_ENSG00000126858	protein_coding	190	0.92	0.033
cl02	TGFB1	TGFB1_ENSG00000105329	protein_coding	190	1.71	0.033
cl02	FAM210A	FAM210A_ENSG00000177150	protein_coding	67	1.13	0.034
cl02	HLA-DPB1	HLA-DPB1_ENSG00000223865	protein_coding	270	2.61	0.034
cl02	FAM53B	FAM53B_ENSG00000189319	protein_coding	260	1.59	0.034
cl02	DOCK11	DOCK11_ENSG00000147251	protein_coding	550	2.18	0.034
cl02	MED15	MED15_ENSG00000099917	protein_coding	140	0.88	0.034
cl02	HLA-DRB1	HLA-DRB1_ENSG00000196126	protein_coding	480	2.84	0.034
cl02	WSB1	WSB1_ENSG00000109046	protein_coding	730	1.12	0.034
cl02	TUBA1C	TUBA1C_ENSG00000167553	protein_coding	80	1.5	0.034
cl02	QSER1	QSER1_ENSG00000060749	protein_coding	140	0.79	0.035
cl02	KCNK6	KCNK6_ENSG00000099337	protein_coding	110	2.26	0.035
cl02	UTP18	UTP18_ENSG00000011260	protein_coding	75	1.22	0.035
cl02	CARM1	CARM1_ENSG00000142453	protein_coding	87	1.22	0.035
cl02	MARK2	MARK2_ENSG00000072518	protein_coding	150	1.08	0.035
cl02	PGK1	PGK1_ENSG00000102144	protein_coding	210	1.28	0.035
cl02	DNAJB6	DNAJB6_ENSG00000105993	protein_coding	340	1.23	0.035
cl02	CD4	CD4_ENSG00000010610	protein_coding	120	2.56	0.036
cl02	FNIP1	FNIP1_ENSG00000217128	protein_coding	400	0.88	0.036
cl02	PNP	PNP_ENSG00000198805	protein_coding	53	2.36	0.036
cl02	DNM2	DNM2_ENSG00000079805	protein_coding	340	1.2	0.036
cl02	ARRB1	ARRB1_ENSG00000137486	protein_coding	230	1.53	0.037
cl02	CAB39	CAB39_ENSG00000135932	protein_coding	380	1.27	0.037
cl02	PLEKHO2	PLEKHO2_ENSG00000241839	protein_coding	69	2.18	0.037
cl02	CDC42SE1	CDC42SE1_ENSG00000197622	protein_coding	100	1.08	0.037
cl02	SLC11A1	SLC11A1_ENSG00000018280	protein_coding	520	3.2	0.037
cl02	RLF	RLF_ENSG00000117000	protein_coding	220	0.86	0.037
cl02	CMKLR1	CMKLR1_ENSG00000174600	protein_coding	120	2.76	0.038
cl02	ARPC2	ARPC2_ENSG00000163466	protein_coding	310	1.37	0.038
cl02	XRN2	XRN2_ENSG00000088930	protein_coding	240	1.07	0.038
cl02	HK2	HK2_ENSG00000159399	protein_coding	140	2.51	0.038
cl02	EPB41L3	EPB41L3_ENSG00000082397	protein_coding	630	2.08	0.038
cl02	ZFAND3	ZFAND3_ENSG00000156639	protein_coding	1000	0.94	0.038
cl02	IQGAP1	IQGAP1_ENSG00000140575	protein_coding	450	1.54	0.038
cl02	SAFB	SAFB_ENSG00000160633	protein_coding	180	0.83	0.038
cl02	SCLT1	SCLT1_ENSG00000151466	protein_coding	270	1.07	0.038
cl02	MX2	MX2_ENSG00000183486	protein_coding	66	2.33	0.038
cl02	RUFY1	RUFY1_ENSG00000176783	protein_coding	120	0.85	0.038
cl02	CCDC149	CCDC149_ENSG00000181982	protein_coding	130	1.49	0.038
cl02	TSHZ3	TSHZ3_ENSG00000121297	protein_coding	120	1.73	0.039
cl02	NCF4	NCF4_ENSG00000100365	protein_coding	65	2.83	0.039
cl02	PAG1	PAG1_ENSG00000076641	protein_coding	510	1.78	0.039
cl02	DNAJA4	DNAJA4_ENSG00000140403	protein_coding	55	1.5	0.039
cl02	TUBGCP2	TUBGCP2_ENSG00000130640	protein_coding	110	0.87	0.039
cl02	ARMH3	ARMH3_ENSG00000120029	protein_coding	240	0.81	0.039
cl02	GCA	GCA_ENSG00000115271	protein_coding	92	1.68	0.039
cl02	UBE2R2	UBE2R2_ENSG00000107341	protein_coding	240	0.78	0.039
cl02	STAT2	STAT2_ENSG00000170581	protein_coding	150	1.15	0.04
cl02	NFIL3	NFIL3_ENSG00000165030	protein_coding	96	1.81	0.04
cl02	TFCP2	TFCP2_ENSG00000135457	protein_coding	220	0.89	0.04
cl02	BMP2K	BMP2K_ENSG00000138756	protein_coding	710	1.93	0.04
cl02	SF3A3	SF3A3_ENSG00000183431	protein_coding	61	0.99	0.04
cl02	IKBKB	IKBKB_ENSG00000104365	protein_coding	200	1.26	0.04
cl02	PPP3R1	PPP3R1_ENSG00000221823	protein_coding	320	1.11	0.04
cl02	CSF3R	CSF3R_ENSG00000119535	protein_coding	200	3.02	0.04
cl02	EIF4G3	EIF4G3_ENSG00000075151	protein_coding	800	0.77	0.04
cl02	KLHL2	KLHL2_ENSG00000109466	protein_coding	200	1.42	0.041
cl02	SETD3	SETD3_ENSG00000183576	protein_coding	160	0.85	0.041
cl02	UNC93B1	UNC93B1_ENSG00000110057	protein_coding	98	2.3	0.041
cl02	CROCC	CROCC_ENSG00000058453	protein_coding	190	1.18	0.041
cl02	TLR5	TLR5_ENSG00000187554	protein_coding	110	2.67	0.041
cl02	TLR1	TLR1_ENSG00000174125	protein_coding	150	2.67	0.041
cl02	TANGO2	TANGO2_ENSG00000183597	protein_coding	100	1.36	0.042
cl02	SH3BP1	SH3BP1_ENSG00000100092	protein_coding	51	2.3	0.042
cl02	PSTPIP1	PSTPIP1_ENSG00000140368	protein_coding	73	2.72	0.042
cl02	DDX60L	DDX60L_ENSG00000181381	protein_coding	200	1.96	0.042
cl02	GAS7	GAS7_ENSG00000007237	protein_coding	500	2.16	0.042
cl02	GATAD2A	GATAD2A_ENSG00000167491	protein_coding	220	1.29	0.042
cl02	SKAP2	SKAP2_ENSG00000005020	protein_coding	440	2.09	0.042
cl02	UBE2E1	UBE2E1_ENSG00000170142	protein_coding	260	1.02	0.042
cl02	RCBTB2	RCBTB2_ENSG00000136161	protein_coding	110	1.61	0.043
cl02	TMEM176B	TMEM176B_ENSG00000106565	protein_coding	68	2.6	0.043
cl02	CBL	CBL_ENSG00000110395	protein_coding	250	1.23	0.043
cl02	DTNBP1	DTNBP1_ENSG00000047579	protein_coding	190	1.18	0.043
cl02	FRMD4B	FRMD4B_ENSG00000114541	protein_coding	800	2.12	0.043
cl02	LILRB1	LILRB1_ENSG00000104972	protein_coding	140	2.93	0.043
cl02	MAN2B1	MAN2B1_ENSG00000104774	protein_coding	64	1.39	0.043
cl02	LOXL3	LOXL3_ENSG00000115318	protein_coding	63	2.05	0.043
cl02	GNAQ	GNAQ_ENSG00000156052	protein_coding	1100	1.47	0.043
cl02	JUN	JUN_ENSG00000177606	protein_coding	570	2.2	0.043
cl02	RND3	RND3_ENSG00000115963	protein_coding	260	2.4	0.043
cl02	TMEM65	TMEM65_ENSG00000164983	protein_coding	190	0.99	0.044
cl02	N4BP1	N4BP1_ENSG00000102921	protein_coding	150	0.82	0.044
cl02	NPL	NPL_ENSG00000135838	protein_coding	310	2.43	0.044
cl02	PACSIN2	PACSIN2_ENSG00000100266	protein_coding	270	1.19	0.044
cl02	WDR91	WDR91_ENSG00000105875	protein_coding	60	1.34	0.044
cl02	RECQL	RECQL_ENSG00000004700	protein_coding	66	1.22	0.044
cl02	SRGAP2	SRGAP2_ENSG00000266028	protein_coding	640	1.72	0.044
cl02	CD86	CD86_ENSG00000114013	protein_coding	210	3.02	0.045
cl02	ERICH1	ERICH1_ENSG00000104714	protein_coding	290	1.39	0.045
cl02	ARRDC3	ARRDC3_ENSG00000113369	protein_coding	180	1.66	0.045
cl02	SMS	SMS_ENSG00000102172	protein_coding	92	1.19	0.045
cl02	NRIP1	NRIP1_ENSG00000180530	protein_coding	290	1.17	0.045
cl02	EIF5	EIF5_ENSG00000100664	protein_coding	140	1.02	0.045
cl02	EFR3A	EFR3A_ENSG00000132294	protein_coding	250	0.87	0.045
cl02	M6PR	M6PR_ENSG00000003056	protein_coding	70	1.1	0.045
cl02	MCL1	MCL1_ENSG00000143384	protein_coding	230	1.69	0.045
cl02	RASA2	RASA2_ENSG00000155903	protein_coding	520	1.27	0.045
cl02	PARL	PARL_ENSG00000175193	protein_coding	86	0.9	0.045
cl02	UBTD2	UBTD2_ENSG00000168246	protein_coding	80	1.08	0.045
cl02	CYTH4	CYTH4_ENSG00000100055	protein_coding	170	2.75	0.045
cl02	ERI1	ERI1_ENSG00000104626	protein_coding	58	1.14	0.046
cl02	UBAP2L	UBAP2L_ENSG00000143569	protein_coding	99	0.78	0.046
cl02	EHBP1L1	EHBP1L1_ENSG00000173442	protein_coding	210	1.9	0.046
cl02	SLTM	SLTM_ENSG00000137776	protein_coding	300	0.87	0.046
cl02	XRCC4	XRCC4_ENSG00000152422	protein_coding	140	1.17	0.046
cl02	CCDC200	CCDC200_ENSG00000236383	protein_coding	340	1.66	0.046
cl02	RNMT	RNMT_ENSG00000101654	protein_coding	200	0.88	0.047
cl02	CLCN6	CLCN6_ENSG00000011021	protein_coding	93	1.01	0.047
cl02	WDFY3	WDFY3_ENSG00000163625	protein_coding	970	1.7	0.047
cl02	SH3PXD2B	SH3PXD2B_ENSG00000174705	protein_coding	290	1.91	0.047
cl02	KMT2D	KMT2D_ENSG00000167548	protein_coding	79	0.84	0.047
cl02	HIST1H2BD	HIST1H2BD_ENSG00000158373	protein_coding	190	2.47	0.047
cl02	BRCA2	BRCA2_ENSG00000139618	protein_coding	61	2.23	0.047
cl02	CCR1	CCR1_ENSG00000163823	protein_coding	64	2.81	0.047
cl02	PPP1R15A	PPP1R15A_ENSG00000087074	protein_coding	210	2.36	0.047
cl02	ELOC	ELOC_ENSG00000154582	protein_coding	65	1.21	0.047
cl02	CHTOP	CHTOP_ENSG00000160679	protein_coding	67	0.86	0.047
cl02	DTX2	DTX2_ENSG00000091073	protein_coding	84	1.28	0.047
cl02	AHR	AHR_ENSG00000106546	protein_coding	220	1.59	0.048
cl02	SCAF11	SCAF11_ENSG00000139218	protein_coding	440	0.91	0.048
cl02	MAP3K1	MAP3K1_ENSG00000095015	protein_coding	310	1.56	0.048
cl02	IL18	IL18_ENSG00000150782	protein_coding	280	2.78	0.048
cl02	SBF2	SBF2_ENSG00000133812	protein_coding	780	1.03	0.048
cl02	SLC2A3	SLC2A3_ENSG00000059804	protein_coding	1300	2.22	0.048
cl02	UHRF1BP1	UHRF1BP1_ENSG00000065060	protein_coding	120	1.07	0.048
cl02	CTNND1	CTNND1_ENSG00000198561	protein_coding	370	1.27	0.048
cl02	LIMK2	LIMK2_ENSG00000182541	protein_coding	150	1.58	0.049
cl02	MAML3	MAML3_ENSG00000196782	protein_coding	740	1.92	0.049
cl02	PHF21A	PHF21A_ENSG00000135365	protein_coding	460	0.81	0.049
cl02	ITGAM	ITGAM_ENSG00000169896	protein_coding	120	2.65	0.049
cl02	RABEP1	RABEP1_ENSG00000029725	protein_coding	260	0.73	0.049
cl02	PDGFB	PDGFB_ENSG00000100311	protein_coding	120	2.46	0.049
cl02	KIAA0100	KIAA0100_ENSG00000007202	protein_coding	73	0.88	0.049
cl02	PIKFYVE	PIKFYVE_ENSG00000115020	protein_coding	210	0.82	0.049
cl02	RPS6KA1	RPS6KA1_ENSG00000117676	protein_coding	110	2.23	0.049
cl02	PPARG	PPARG_ENSG00000132170	protein_coding	140	1.89	0.05
cl02	HEATR5A	HEATR5A_ENSG00000129493	protein_coding	160	0.95	0.05
cl03	IFNG	IFNG_ENSG00000111537	protein_coding	91	9.39	3.9e-40
cl03	TRGV10	TRGV10_ENSG00000211694	TR_V_gene	51	8.93	7.1e-39
cl03	CD2	CD2_ENSG00000116824	protein_coding	370	9.24	2.3e-32
cl03	EOMES	EOMES_ENSG00000163508	protein_coding	150	8.87	1.7e-27
cl03	CD3E	CD3E_ENSG00000198851	protein_coding	86	7.83	1.8e-27
cl03	IL7R	IL7R_ENSG00000168685	protein_coding	560	9.05	3e-27
cl03	ICOS	ICOS_ENSG00000163600	protein_coding	150	8.67	4.2e-26
cl03	CD3G	CD3G_ENSG00000160654	protein_coding	100	7.4	7.2e-26
cl03	GZMA	GZMA_ENSG00000145649	protein_coding	67	7.59	3.8e-24
cl03	GZMK	GZMK_ENSG00000113088	protein_coding	82	7.37	1.4e-23
cl03	TRBC1	TRBC1_ENSG00000211751	TR_C_gene	71	7.83	1.8e-23
cl03	ZAP70	ZAP70_ENSG00000115085	protein_coding	150	6.78	1.7e-22
cl03	CD6	CD6_ENSG00000013725	protein_coding	240	6.5	2.4e-22
cl03	CCL5	CCL5_ENSG00000271503	protein_coding	120	6.63	3e-22
cl03	TRAT1	TRAT1_ENSG00000163519	protein_coding	150	7.63	9.8e-22
cl03	NKG7	NKG7_ENSG00000105374	protein_coding	52	7.49	1.1e-21
cl03	TRAC	TRAC_ENSG00000277734	TR_C_gene	120	6.72	2.3e-21
cl03	SIRPG	SIRPG_ENSG00000089012	protein_coding	72	6.48	9.1e-21
cl03	DTHD1	DTHD1_ENSG00000197057	protein_coding	470	7.8	9.8e-21
cl03	CRTAM	CRTAM_ENSG00000109943	protein_coding	130	6.62	2.9e-20
cl03	GPR171	GPR171_ENSG00000174946	protein_coding	120	6.23	6e-20
cl03	THEMIS	THEMIS_ENSG00000172673	protein_coding	1800	7.38	1.1e-19
cl03	UBASH3A	UBASH3A_ENSG00000160185	protein_coding	110	7.2	1.1e-19
cl03	ITK	ITK_ENSG00000113263	protein_coding	710	7.31	1.7e-19
cl03	PRF1	PRF1_ENSG00000180644	protein_coding	67	7.08	3.6e-19
cl03	CD5	CD5_ENSG00000110448	protein_coding	79	5.98	3.8e-19
cl03	CST7	CST7_ENSG00000077984	protein_coding	70	6.55	4.2e-19
cl03	CD247	CD247_ENSG00000198821	protein_coding	850	5.75	4.6e-19
cl03	CD28	CD28_ENSG00000178562	protein_coding	150	6.9	1.1e-18
cl03	TIGIT	TIGIT_ENSG00000181847	protein_coding	84	6.33	1.1e-18
cl03	KLRK1	KLRK1_ENSG00000213809	protein_coding	340	6.86	1.2e-18
cl03	PPP2R5C	PPP2R5C_ENSG00000078304	protein_coding	1200	2.93	1.7e-18
cl03	GRAP2	GRAP2_ENSG00000100351	protein_coding	410	6.85	6.7e-18
cl03	CD8A	CD8A_ENSG00000153563	protein_coding	130	5.69	5.2e-17
cl03	SH2D2A	SH2D2A_ENSG00000027869	protein_coding	100	6.59	8.7e-17
cl03	MYBL1	MYBL1_ENSG00000185697	protein_coding	230	5.08	2.7e-16
cl03	LCK	LCK_ENSG00000182866	protein_coding	260	6.18	3.1e-16
cl03	LEPROTL1	LEPROTL1_ENSG00000104660	protein_coding	350	3.08	5.3e-16
cl03	PYHIN1	PYHIN1_ENSG00000163564	protein_coding	380	6.51	6.4e-16
cl03	CNOT6L	CNOT6L_ENSG00000138767	protein_coding	1700	3.77	1.4e-15
cl03	PARP8	PARP8_ENSG00000151883	protein_coding	3000	4.41	3.2e-15
cl03	TCF7	TCF7_ENSG00000081059	protein_coding	160	4.24	3.5e-15
cl03	SAMD3	SAMD3_ENSG00000164483	protein_coding	490	5.3	7.4e-15
cl03	CD7	CD7_ENSG00000173762	protein_coding	57	5.81	1.3e-14
cl03	DPP4	DPP4_ENSG00000197635	protein_coding	140	5.76	1.3e-14
cl03	DUSP2	DUSP2_ENSG00000158050	protein_coding	200	5.85	1.5e-14
cl03	OXNAD1	OXNAD1_ENSG00000154814	protein_coding	360	2.93	3e-14
cl03	CCL4	CCL4_ENSG00000275302	protein_coding	79	6.35	5.8e-14
cl03	SLA2	SLA2_ENSG00000101082	protein_coding	130	4.77	8.4e-14
cl03	TRGC2	TRGC2_ENSG00000227191	TR_C_gene	130	6.47	9.2e-14
cl03	RASGRP1	RASGRP1_ENSG00000172575	protein_coding	450	4.57	1.1e-13
cl03	CD96	CD96_ENSG00000153283	protein_coding	760	5.33	2e-13
cl03	SKAP1	SKAP1_ENSG00000141293	protein_coding	1500	6.34	3.6e-13
cl03	ZNF831	ZNF831_ENSG00000124203	protein_coding	440	5.81	1.3e-12
cl03	ETS1	ETS1_ENSG00000134954	protein_coding	1100	4.66	2.7e-12
cl03	TNIP3	TNIP3_ENSG00000050730	protein_coding	100	5.36	4.2e-12
cl03	ATG16L1	ATG16L1_ENSG00000085978	protein_coding	160	2.36	6.2e-12
cl03	IL18RAP	IL18RAP_ENSG00000115607	protein_coding	69	5.71	7.3e-12
cl03	XPO6	XPO6_ENSG00000169180	protein_coding	490	2.51	9.6e-12
cl03	SYTL3	SYTL3_ENSG00000164674	protein_coding	1100	5.3	9.8e-12
cl03	NLRC3	NLRC3_ENSG00000167984	protein_coding	110	4.29	1e-11
cl03	PRKCQ	PRKCQ_ENSG00000065675	protein_coding	590	4.72	1.4e-11
cl03	RUNX3	RUNX3_ENSG00000020633	protein_coding	600	6.12	2.8e-11
cl03	SCML4	SCML4_ENSG00000146285	protein_coding	360	5.46	4.6e-11
cl03	SFI1	SFI1_ENSG00000198089	protein_coding	270	2.55	7e-11
cl03	TC2N	TC2N_ENSG00000165929	protein_coding	620	5.42	9.4e-11
cl03	SLFN12L	SLFN12L_ENSG00000205045	protein_coding	730	5.83	1.1e-10
cl03	PZP	PZP_ENSG00000126838	protein_coding	52	4.37	1.2e-10
cl03	CMC1	CMC1_ENSG00000187118	protein_coding	240	2.29	1.2e-10
cl03	MPZL3	MPZL3_ENSG00000160588	protein_coding	120	4.67	2.1e-10
cl03	IL2RB	IL2RB_ENSG00000100385	protein_coding	54	5.26	2.6e-10
cl03	SLAMF1	SLAMF1_ENSG00000117090	protein_coding	87	5.4	3.1e-10
cl03	KLRC4	KLRC4_ENSG00000183542	protein_coding	52	5.66	3.2e-10
cl03	TRBC2	TRBC2_ENSG00000211772	TR_C_gene	84	5.13	4e-10
cl03	STK17A	STK17A_ENSG00000164543	protein_coding	630	3.67	4.1e-10
cl03	CD8B	CD8B_ENSG00000172116	protein_coding	65	5.14	4.3e-10
cl03	STAT4	STAT4_ENSG00000138378	protein_coding	900	4.9	6.9e-10
cl03	RBL2	RBL2_ENSG00000103479	protein_coding	350	1.93	6.9e-10
cl03	PCSK7	PCSK7_ENSG00000160613	protein_coding	260	2	7.8e-10
cl03	GPR174	GPR174_ENSG00000147138	protein_coding	220	5.87	1.2e-09
cl03	CRYBG1	CRYBG1_ENSG00000112297	protein_coding	510	4.41	2.3e-09
cl03	CENPK	CENPK_ENSG00000123219	protein_coding	85	4.05	2.5e-09
cl03	TXK	TXK_ENSG00000074966	protein_coding	190	4.22	3.8e-09
cl03	CCSER2	CCSER2_ENSG00000107771	protein_coding	600	1.83	4e-09
cl03	SLAMF6	SLAMF6_ENSG00000162739	protein_coding	240	5.55	6e-09
cl03	KLRG1	KLRG1_ENSG00000139187	protein_coding	150	3.59	6.1e-09
cl03	CASK	CASK_ENSG00000147044	protein_coding	710	2.23	9.1e-09
cl03	PCNX1	PCNX1_ENSG00000100731	protein_coding	1100	2	9.8e-09
cl03	TRAF1	TRAF1_ENSG00000056558	protein_coding	130	3.55	1.1e-08
cl03	CBLB	CBLB_ENSG00000114423	protein_coding	2200	3.31	1.8e-08
cl03	RASA2	RASA2_ENSG00000155903	protein_coding	1000	2.47	2e-08
cl03	SACM1L	SACM1L_ENSG00000211456	protein_coding	200	1.84	2e-08
cl03	CD69	CD69_ENSG00000110848	protein_coding	690	5.83	2.2e-08
cl03	DGKA	DGKA_ENSG00000065357	protein_coding	210	3.18	2.9e-08
cl03	PPP1R2	PPP1R2_ENSG00000184203	protein_coding	250	2.63	3.3e-08
cl03	GATA3	GATA3_ENSG00000107485	protein_coding	83	4.86	3.6e-08
cl03	ATF7IP	ATF7IP_ENSG00000171681	protein_coding	760	2.17	9.8e-08
cl03	LRBA	LRBA_ENSG00000198589	protein_coding	1200	1.94	1.1e-07
cl03	LGR6	LGR6_ENSG00000133067	protein_coding	110	4.51	1.1e-07
cl03	HERPUD2	HERPUD2_ENSG00000122557	protein_coding	240	1.9	1.8e-07
cl03	PBX4	PBX4_ENSG00000105717	protein_coding	190	3.59	1.8e-07
cl03	RESF1	RESF1_ENSG00000174718	protein_coding	820	3.07	1.8e-07
cl03	CLEC2D	CLEC2D_ENSG00000069493	protein_coding	640	3.77	2.8e-07
cl03	CDC42SE2	CDC42SE2_ENSG00000158985	protein_coding	1600	3.18	2.8e-07
cl03	HNRNPLL	HNRNPLL_ENSG00000143889	protein_coding	310	2.38	3.7e-07
cl03	EML4	EML4_ENSG00000143924	protein_coding	1100	2.98	4e-07
cl03	P2RY10	P2RY10_ENSG00000078589	protein_coding	73	4.97	4e-07
cl03	TMEM181	TMEM181_ENSG00000146433	protein_coding	370	1.93	5.1e-07
cl03	ATXN1	ATXN1_ENSG00000124788	protein_coding	1700	1.84	6e-07
cl03	FCMR	FCMR_ENSG00000162894	protein_coding	92	5.01	6.5e-07
cl03	GCC2	GCC2_ENSG00000135968	protein_coding	450	1.63	7.8e-07
cl03	PTPN22	PTPN22_ENSG00000134242	protein_coding	350	4.37	8.8e-07
cl03	DENND2D	DENND2D_ENSG00000162777	protein_coding	140	4.21	9.4e-07
cl03	ZNF101	ZNF101_ENSG00000181896	protein_coding	64	2.92	9.6e-07
cl03	DIAPH1	DIAPH1_ENSG00000131504	protein_coding	440	2.38	1.1e-06
cl03	CCND3	CCND3_ENSG00000112576	protein_coding	1500	3.18	1.2e-06
cl03	BCL11B	BCL11B_ENSG00000127152	protein_coding	1100	4.98	1.5e-06
cl03	THOC3	THOC3_ENSG00000051596	protein_coding	120	2.66	1.5e-06
cl03	CD226	CD226_ENSG00000150637	protein_coding	140	3.39	1.5e-06
cl03	PASK	PASK_ENSG00000115687	protein_coding	56	2.81	1.9e-06
cl03	TBC1D10C	TBC1D10C_ENSG00000175463	protein_coding	60	4.46	1.9e-06
cl03	RASA3	RASA3_ENSG00000185989	protein_coding	540	2.77	2.3e-06
cl03	SYNRG	SYNRG_ENSG00000275066	protein_coding	440	1.92	2.4e-06
cl03	SLC25A26	SLC25A26_ENSG00000144741	protein_coding	220	1.7	2.4e-06
cl03	TACC3	TACC3_ENSG00000013810	protein_coding	80	3.11	2.5e-06
cl03	CEP85L	CEP85L_ENSG00000111860	protein_coding	640	1.91	2.6e-06
cl03	PDE7A	PDE7A_ENSG00000205268	protein_coding	910	2.74	2.7e-06
cl03	BRD1	BRD1_ENSG00000100425	protein_coding	180	1.79	3e-06
cl03	ZBED4	ZBED4_ENSG00000100426	protein_coding	140	2.09	3.5e-06
cl03	ZFPM1	ZFPM1_ENSG00000179588	protein_coding	110	2.49	3.5e-06
cl03	SMCHD1	SMCHD1_ENSG00000101596	protein_coding	1700	2.41	4e-06
cl03	USP36	USP36_ENSG00000055483	protein_coding	520	2.55	4.3e-06
cl03	AKNA	AKNA_ENSG00000106948	protein_coding	470	3.13	4.4e-06
cl03	VPS37B	VPS37B_ENSG00000139722	protein_coding	290	2.5	4.5e-06
cl03	SPN	SPN_ENSG00000197471	protein_coding	95	4.51	4.9e-06
cl03	RTKN2	RTKN2_ENSG00000182010	protein_coding	100	3.85	5e-06
cl03	STIM1	STIM1_ENSG00000167323	protein_coding	520	1.99	5.1e-06
cl03	NPAT	NPAT_ENSG00000149308	protein_coding	150	1.54	5.4e-06
cl03	SELL	SELL_ENSG00000188404	protein_coding	57	4.11	5.8e-06
cl03	RAP1GDS1	RAP1GDS1_ENSG00000138698	protein_coding	550	1.93	6.3e-06
cl03	PTPN7	PTPN7_ENSG00000143851	protein_coding	93	3.92	7.8e-06
cl03	RCAN3	RCAN3_ENSG00000117602	protein_coding	77	3.26	8.8e-06
cl03	TTC39C	TTC39C_ENSG00000168234	protein_coding	580	3.27	1.1e-05
cl03	OFD1	OFD1_ENSG00000046651	protein_coding	300	1.9	1.1e-05
cl03	STAT5B	STAT5B_ENSG00000173757	protein_coding	350	1.69	1.3e-05
cl03	LNPEP	LNPEP_ENSG00000113441	protein_coding	300	1.52	1.4e-05
cl03	RAB27A	RAB27A_ENSG00000069974	protein_coding	320	2.39	1.4e-05
cl03	ASTL	ASTL_ENSG00000188886	protein_coding	61	4.37	1.5e-05
cl03	RNF38	RNF38_ENSG00000137075	protein_coding	430	1.61	1.6e-05
cl03	EMB	EMB_ENSG00000170571	protein_coding	760	4.3	1.6e-05
cl03	NAA50	NAA50_ENSG00000121579	protein_coding	220	1.8	1.7e-05
cl03	NDC80	NDC80_ENSG00000080986	protein_coding	51	3.99	1.7e-05
cl03	TNFSF8	TNFSF8_ENSG00000106952	protein_coding	140	4.34	1.8e-05
cl03	RAB8B	RAB8B_ENSG00000166128	protein_coding	380	2.07	1.8e-05
cl03	SYAP1	SYAP1_ENSG00000169895	protein_coding	150	2.02	1.8e-05
cl03	KIF2A	KIF2A_ENSG00000068796	protein_coding	370	1.71	1.8e-05
cl03	HELB	HELB_ENSG00000127311	protein_coding	250	2.92	1.8e-05
cl03	CCDC91	CCDC91_ENSG00000123106	protein_coding	610	1.48	1.9e-05
cl03	TBX21	TBX21_ENSG00000073861	protein_coding	50	4.53	2e-05
cl03	ABCC1	ABCC1_ENSG00000103222	protein_coding	400	2.63	2e-05
cl03	WNK1	WNK1_ENSG00000060237	protein_coding	800	1.48	2e-05
cl03	SLFN5	SLFN5_ENSG00000166750	protein_coding	140	2.67	2e-05
cl03	ANO9	ANO9_ENSG00000185101	protein_coding	53	3.9	2.1e-05
cl03	CATSPERB	CATSPERB_ENSG00000133962	protein_coding	120	3.38	2.3e-05
cl03	CARNMT1	CARNMT1_ENSG00000156017	protein_coding	140	2.07	2.3e-05
cl03	RSBN1	RSBN1_ENSG00000081019	protein_coding	140	1.4	2.7e-05
cl03	MRPL1	MRPL1_ENSG00000169288	protein_coding	150	1.46	3.1e-05
cl03	L3MBTL3	L3MBTL3_ENSG00000198945	protein_coding	170	2.56	3.1e-05
cl03	CD200R1	CD200R1_ENSG00000163606	protein_coding	90	3.65	3.3e-05
cl03	BUB3	BUB3_ENSG00000154473	protein_coding	96	1.87	3.4e-05
cl03	CYLD	CYLD_ENSG00000083799	protein_coding	290	1.63	3.6e-05
cl03	NAP1L4	NAP1L4_ENSG00000205531	protein_coding	410	1.52	3.6e-05
cl03	MECP2	MECP2_ENSG00000169057	protein_coding	230	1.27	3.7e-05
cl03	MCUB	MCUB_ENSG00000005059	protein_coding	280	2.95	4.1e-05
cl03	PHF12	PHF12_ENSG00000109118	protein_coding	140	1.64	4.5e-05
cl03	TSEN54	TSEN54_ENSG00000182173	protein_coding	68	2.19	4.5e-05
cl03	STK4	STK4_ENSG00000101109	protein_coding	910	2.87	5.1e-05
cl03	MEAK7	MEAK7_ENSG00000140950	protein_coding	81	2.25	5.4e-05
cl03	ACAP1	ACAP1_ENSG00000072818	protein_coding	310	3.97	5.7e-05
cl03	PSTPIP1	PSTPIP1_ENSG00000140368	protein_coding	130	4.12	7e-05
cl03	HECA	HECA_ENSG00000112406	protein_coding	220	2.3	7.7e-05
cl03	BTN3A1	BTN3A1_ENSG00000026950	protein_coding	180	2.99	7.7e-05
cl03	STK26	STK26_ENSG00000134602	protein_coding	54	3.43	8.2e-05
cl03	OSBPL8	OSBPL8_ENSG00000091039	protein_coding	640	1.68	9.8e-05
cl03	KANSL1	KANSL1_ENSG00000120071	protein_coding	780	1.34	9.9e-05
cl03	SHISAL2A	SHISAL2A_ENSG00000182183	protein_coding	81	3.57	0.00011
cl03	CYTH1	CYTH1_ENSG00000108669	protein_coding	1000	2.5	0.00011
cl03	FYN	FYN_ENSG00000010810	protein_coding	2500	3.01	0.00011
cl03	ARID4B	ARID4B_ENSG00000054267	protein_coding	820	1.32	0.00011
cl03	AC119396.1	AC119396.1_ENSG00000263264	protein_coding	110	3.46	0.00012
cl03	MBNL1	MBNL1_ENSG00000152601	protein_coding	3400	2.2	0.00013
cl03	NOL4L	NOL4L_ENSG00000197183	protein_coding	230	2.26	0.00013
cl03	BTG3	BTG3_ENSG00000154640	protein_coding	84	2.04	0.00013
cl03	CASP8	CASP8_ENSG00000064012	protein_coding	310	3.48	0.00014
cl03	RNF19A	RNF19A_ENSG00000034677	protein_coding	610	2	0.00014
cl03	GPRIN3	GPRIN3_ENSG00000185477	protein_coding	600	3.69	0.00014
cl03	ATXN7	ATXN7_ENSG00000163635	protein_coding	300	1.61	0.00015
cl03	GALM	GALM_ENSG00000143891	protein_coding	190	2.8	0.00015
cl03	FBXO33	FBXO33_ENSG00000165355	protein_coding	210	1.69	0.00015
cl03	IL2RG	IL2RG_ENSG00000147168	protein_coding	91	4.08	0.00016
cl03	TNRC6B	TNRC6B_ENSG00000100354	protein_coding	1500	1.44	0.00016
cl03	DOK2	DOK2_ENSG00000147443	protein_coding	85	4.2	0.00018
cl03	GBP5	GBP5_ENSG00000154451	protein_coding	160	3.95	0.00019
cl03	YTHDC1	YTHDC1_ENSG00000083896	protein_coding	340	1.42	0.00019
cl03	PDE3B	PDE3B_ENSG00000152270	protein_coding	1700	3.19	0.00019
cl03	ARHGEF3	ARHGEF3_ENSG00000163947	protein_coding	520	2.18	0.0002
cl03	ALG6	ALG6_ENSG00000088035	protein_coding	73	1.79	0.00022
cl03	SNRNP200	SNRNP200_ENSG00000144028	protein_coding	150	1.4	0.00022
cl03	ARHGEF1	ARHGEF1_ENSG00000076928	protein_coding	200	2.18	0.00022
cl03	PRKCH	PRKCH_ENSG00000027075	protein_coding	2200	3.55	0.00026
cl03	UXS1	UXS1_ENSG00000115652	protein_coding	140	1.77	0.00027
cl03	SPON2	SPON2_ENSG00000159674	protein_coding	78	3.14	0.00027
cl03	SARAF	SARAF_ENSG00000133872	protein_coding	500	1.96	0.00027
cl03	B4GALNT3	B4GALNT3_ENSG00000139044	protein_coding	86	2.88	0.00028
cl03	FAM117A	FAM117A_ENSG00000121104	protein_coding	110	2.69	0.00029
cl03	TRABD2A	TRABD2A_ENSG00000186854	protein_coding	79	3.19	0.0003
cl03	SEPTIN1	SEPTIN1_ENSG00000180096	protein_coding	67	2.75	0.00032
cl03	SPATA5	SPATA5_ENSG00000145375	protein_coding	280	1.56	0.00036
cl03	CTDSPL2	CTDSPL2_ENSG00000137770	protein_coding	220	1.14	0.00037
cl03	HS3ST3B1	HS3ST3B1_ENSG00000125430	protein_coding	62	3.47	0.00038
cl03	PIK3CD	PIK3CD_ENSG00000171608	protein_coding	350	2.99	0.00039
cl03	BATF	BATF_ENSG00000156127	protein_coding	60	3.76	0.0004
cl03	TTC13	TTC13_ENSG00000143643	protein_coding	180	1.76	0.00041
cl03	STK38	STK38_ENSG00000112079	protein_coding	350	1.82	0.00043
cl03	PDCD4	PDCD4_ENSG00000150593	protein_coding	430	2.26	0.00043
cl03	ITGAL	ITGAL_ENSG00000005844	protein_coding	400	3.79	0.00045
cl03	PACS1	PACS1_ENSG00000175115	protein_coding	740	1.74	0.00046
cl03	PPP2R5A	PPP2R5A_ENSG00000066027	protein_coding	250	1.96	0.00049
cl03	CEP120	CEP120_ENSG00000168944	protein_coding	160	1.79	0.00049
cl03	RHOH	RHOH_ENSG00000168421	protein_coding	610	4.22	0.00051
cl03	CORO7	CORO7_ENSG00000262246	protein_coding	120	1.77	0.00052
cl03	SOS1	SOS1_ENSG00000115904	protein_coding	620	1.33	0.00052
cl03	TRERF1	TRERF1_ENSG00000124496	protein_coding	610	2.68	0.00057
cl03	ARID5B	ARID5B_ENSG00000150347	protein_coding	930	1.88	0.00059
cl03	MALT1	MALT1_ENSG00000172175	protein_coding	280	1.79	0.00061
cl03	BTN3A3	BTN3A3_ENSG00000111801	protein_coding	67	2.26	0.00061
cl03	DHX36	DHX36_ENSG00000174953	protein_coding	270	1.05	0.00063
cl03	RNF125	RNF125_ENSG00000101695	protein_coding	190	3.17	0.00064
cl03	DUSP16	DUSP16_ENSG00000111266	protein_coding	270	1.95	0.00065
cl03	PSPC1	PSPC1_ENSG00000121390	protein_coding	370	1.13	0.00065
cl03	ARFGEF1	ARFGEF1_ENSG00000066777	protein_coding	400	1.1	0.00066
cl03	ARHGEF18	ARHGEF18_ENSG00000104880	protein_coding	190	1.99	0.0007
cl03	HERC4	HERC4_ENSG00000148634	protein_coding	650	1.21	0.00076
cl03	ZC3HAV1	ZC3HAV1_ENSG00000105939	protein_coding	640	2.78	0.00081
cl03	ABCA7	ABCA7_ENSG00000064687	protein_coding	100	2.6	0.00083
cl03	CWF19L2	CWF19L2_ENSG00000152404	protein_coding	300	1.16	0.00084
cl03	PCED1B	PCED1B_ENSG00000179715	protein_coding	560	2.95	0.00088
cl03	CARD11	CARD11_ENSG00000198286	protein_coding	630	3.7	0.00089
cl03	FYCO1	FYCO1_ENSG00000163820	protein_coding	130	2.4	0.00089
cl03	BCL2	BCL2_ENSG00000171791	protein_coding	1300	2.4	0.00092
cl03	RPS6KA3	RPS6KA3_ENSG00000177189	protein_coding	550	1.83	0.00093
cl03	NFATC3	NFATC3_ENSG00000072736	protein_coding	410	1.58	0.0011
cl03	HIVEP2	HIVEP2_ENSG00000010818	protein_coding	570	1.44	0.0011
cl03	SIGIRR	SIGIRR_ENSG00000185187	protein_coding	88	2.91	0.0011
cl03	EPC1	EPC1_ENSG00000120616	protein_coding	380	1.17	0.0011
cl03	SLBP	SLBP_ENSG00000163950	protein_coding	99	1.78	0.0011
cl03	IQGAP2	IQGAP2_ENSG00000145703	protein_coding	1100	3.68	0.0012
cl03	ZNF394	ZNF394_ENSG00000160908	protein_coding	78	1.44	0.0012
cl03	TAF3	TAF3_ENSG00000165632	protein_coding	290	1.35	0.0012
cl03	MCOLN2	MCOLN2_ENSG00000153898	protein_coding	170	3.87	0.0012
cl03	TRAF5	TRAF5_ENSG00000082512	protein_coding	180	2.49	0.0012
cl03	HNRNPUL1	HNRNPUL1_ENSG00000105323	protein_coding	130	1.35	0.0012
cl03	MAP2K6	MAP2K6_ENSG00000108984	protein_coding	180	2.26	0.0013
cl03	TOX	TOX_ENSG00000198846	protein_coding	1200	2.89	0.0013
cl03	CTC1	CTC1_ENSG00000178971	protein_coding	69	1.85	0.0013
cl03	STAM	STAM_ENSG00000136738	protein_coding	140	1.38	0.0013
cl03	EPB41	EPB41_ENSG00000159023	protein_coding	570	2.21	0.0013
cl03	ARHGAP35	ARHGAP35_ENSG00000160007	protein_coding	380	1.28	0.0013
cl03	C12orf42	C12orf42_ENSG00000179088	protein_coding	100	3.05	0.0013
cl03	KLHDC4	KLHDC4_ENSG00000104731	protein_coding	110	1.72	0.0014
cl03	TRAF3IP3	TRAF3IP3_ENSG00000009790	protein_coding	250	3.77	0.0014
cl03	DYRK2	DYRK2_ENSG00000127334	protein_coding	60	2.22	0.0015
cl03	STIM2	STIM2_ENSG00000109689	protein_coding	360	1.51	0.0016
cl03	DYRK1A	DYRK1A_ENSG00000157540	protein_coding	690	1.3	0.0016
cl03	SMARCA2	SMARCA2_ENSG00000080503	protein_coding	680	1.38	0.0016
cl03	POLR2B	POLR2B_ENSG00000047315	protein_coding	180	1.19	0.0016
cl03	CAPZA1	CAPZA1_ENSG00000116489	protein_coding	240	1.39	0.0016
cl03	FAM172A	FAM172A_ENSG00000113391	protein_coding	590	1.05	0.0017
cl03	MSL2	MSL2_ENSG00000174579	protein_coding	140	1.36	0.0017
cl03	G2E3	G2E3_ENSG00000092140	protein_coding	120	1.43	0.0019
cl03	GATAD2B	GATAD2B_ENSG00000143614	protein_coding	370	1.23	0.0019
cl03	YPEL1	YPEL1_ENSG00000100027	protein_coding	110	2.36	0.002
cl03	FNBP1	FNBP1_ENSG00000187239	protein_coding	1100	1.88	0.002
cl03	USP25	USP25_ENSG00000155313	protein_coding	490	1.46	0.002
cl03	UBAC2	UBAC2_ENSG00000134882	protein_coding	450	1.65	0.0022
cl03	EIF4E3	EIF4E3_ENSG00000163412	protein_coding	150	2.38	0.0022
cl03	ZNF407	ZNF407_ENSG00000215421	protein_coding	460	1.28	0.0022
cl03	CCM2	CCM2_ENSG00000136280	protein_coding	320	1.94	0.0022
cl03	LY9	LY9_ENSG00000122224	protein_coding	130	3.79	0.0022
cl03	ADSL	ADSL_ENSG00000239900	protein_coding	60	1.54	0.0023
cl03	URI1	URI1_ENSG00000105176	protein_coding	300	1.32	0.0023
cl03	TGFB1	TGFB1_ENSG00000105329	protein_coding	210	2.26	0.0024
cl03	JAK1	JAK1_ENSG00000162434	protein_coding	660	1.15	0.0025
cl03	PRORP	PRORP_ENSG00000100890	protein_coding	140	1.19	0.0025
cl03	IKZF3	IKZF3_ENSG00000161405	protein_coding	580	3.96	0.0025
cl03	NCOA2	NCOA2_ENSG00000140396	protein_coding	720	1.2	0.0025
cl03	TMEM71	TMEM71_ENSG00000165071	protein_coding	130	3.42	0.0027
cl03	IL12RB2	IL12RB2_ENSG00000081985	protein_coding	140	2.97	0.0027
cl03	KDM5A	KDM5A_ENSG00000073614	protein_coding	350	1.23	0.0027
cl03	GXYLT1	GXYLT1_ENSG00000151233	protein_coding	77	1.17	0.0028
cl03	JADE2	JADE2_ENSG00000043143	protein_coding	120	1.36	0.0028
cl03	TRAPPC10	TRAPPC10_ENSG00000160218	protein_coding	270	1.53	0.0028
cl03	KLRD1	KLRD1_ENSG00000134539	protein_coding	180	2.41	0.0029
cl03	CORO1A	CORO1A_ENSG00000102879	protein_coding	98	2.99	0.003
cl03	RAPGEF6	RAPGEF6_ENSG00000158987	protein_coding	570	1.34	0.003
cl03	ERAP1	ERAP1_ENSG00000164307	protein_coding	120	1.6	0.003
cl03	CRACR2A	CRACR2A_ENSG00000130038	protein_coding	100	2.26	0.003
cl03	DENND1C	DENND1C_ENSG00000205744	protein_coding	67	3.03	0.0031
cl03	GSDMB	GSDMB_ENSG00000073605	protein_coding	71	2.06	0.0031
cl03	NOP58	NOP58_ENSG00000055044	protein_coding	320	1.71	0.0031
cl03	RBL1	RBL1_ENSG00000080839	protein_coding	130	1.76	0.0032
cl03	TOPBP1	TOPBP1_ENSG00000163781	protein_coding	110	1.3	0.0032
cl03	BCLAF1	BCLAF1_ENSG00000029363	protein_coding	400	1.21	0.0032
cl03	STT3B	STT3B_ENSG00000163527	protein_coding	320	1.46	0.0033
cl03	KANSL3	KANSL3_ENSG00000114982	protein_coding	120	1.31	0.0033
cl03	STAG2	STAG2_ENSG00000101972	protein_coding	400	1.22	0.0034
cl03	TAF15	TAF15_ENSG00000270647	protein_coding	340	0.96	0.0034
cl03	FBXW4	FBXW4_ENSG00000107829	protein_coding	220	1.18	0.0034
cl03	KDM4C	KDM4C_ENSG00000107077	protein_coding	580	1.24	0.0035
cl03	SLC38A1	SLC38A1_ENSG00000111371	protein_coding	920	2.74	0.0036
cl03	EVL	EVL_ENSG00000196405	protein_coding	450	1.72	0.0036
cl03	RNGTT	RNGTT_ENSG00000111880	protein_coding	290	1.1	0.0037
cl03	PHTF2	PHTF2_ENSG00000006576	protein_coding	330	1.77	0.0038
cl03	GNG2	GNG2_ENSG00000186469	protein_coding	480	2.97	0.0039
cl03	LPXN	LPXN_ENSG00000110031	protein_coding	130	2.04	0.004
cl03	MED15	MED15_ENSG00000099917	protein_coding	170	1.13	0.0042
cl03	PHF20	PHF20_ENSG00000025293	protein_coding	300	1.29	0.0044
cl03	CAMK4	CAMK4_ENSG00000152495	protein_coding	790	3.25	0.0044
cl03	RASA1	RASA1_ENSG00000145715	protein_coding	440	1.18	0.0044
cl03	UGP2	UGP2_ENSG00000169764	protein_coding	250	1.36	0.0044
cl03	PIK3IP1	PIK3IP1_ENSG00000100100	protein_coding	150	2.33	0.0045
cl03	HLA-F	HLA-F_ENSG00000204642	protein_coding	140	2.39	0.0046
cl03	SEMA4D	SEMA4D_ENSG00000187764	protein_coding	670	2.55	0.0046
cl03	AATF	AATF_ENSG00000275700	protein_coding	140	1.39	0.0048
cl03	BTG1	BTG1_ENSG00000133639	protein_coding	540	2.1	0.0048
cl03	BRWD1	BRWD1_ENSG00000185658	protein_coding	490	0.95	0.0048
cl03	PLCXD2	PLCXD2_ENSG00000240891	protein_coding	69	2.78	0.0049
cl03	SP4	SP4_ENSG00000105866	protein_coding	140	1.45	0.005
cl03	RC3H2	RC3H2_ENSG00000056586	protein_coding	140	0.97	0.005
cl03	NCK2	NCK2_ENSG00000071051	protein_coding	560	2.24	0.005
cl03	NLRC5	NLRC5_ENSG00000140853	protein_coding	350	2.75	0.0051
cl03	RICTOR	RICTOR_ENSG00000164327	protein_coding	560	1.24	0.0051
cl03	KAT6A	KAT6A_ENSG00000083168	protein_coding	640	1.38	0.0052
cl03	EXOC2	EXOC2_ENSG00000112685	protein_coding	290	1.14	0.0054
cl03	PILRB	PILRB_ENSG00000121716	protein_coding	110	1.34	0.0056
cl03	ATG2A	ATG2A_ENSG00000110046	protein_coding	51	1.5	0.0056
cl03	JAML	JAML_ENSG00000160593	protein_coding	120	3.59	0.0057
cl03	ZBTB25	ZBTB25_ENSG00000089775	protein_coding	96	1.21	0.0057
cl03	IL27RA	IL27RA_ENSG00000104998	protein_coding	53	2.21	0.0057
cl03	DIDO1	DIDO1_ENSG00000101191	protein_coding	200	1.2	0.0058
cl03	FGD3	FGD3_ENSG00000127084	protein_coding	220	3.19	0.0059
cl03	TGOLN2	TGOLN2_ENSG00000152291	protein_coding	210	1.29	0.0061
cl03	ADGRE5	ADGRE5_ENSG00000123146	protein_coding	240	3.04	0.0061
cl03	RNF213	RNF213_ENSG00000173821	protein_coding	910	2.11	0.0061
cl03	PPHLN1	PPHLN1_ENSG00000134283	protein_coding	260	1.01	0.0061
cl03	CCNK	CCNK_ENSG00000090061	protein_coding	84	1.25	0.0062
cl03	OBSCN	OBSCN_ENSG00000154358	protein_coding	100	2.39	0.0063
cl03	CNOT1	CNOT1_ENSG00000125107	protein_coding	240	1.27	0.0063
cl03	DEDD2	DEDD2_ENSG00000160570	protein_coding	61	2.21	0.0063
cl03	BCAS2	BCAS2_ENSG00000116752	protein_coding	150	1.94	0.0063
cl03	CTDP1	CTDP1_ENSG00000060069	protein_coding	80	1.51	0.0064
cl03	RNF4	RNF4_ENSG00000063978	protein_coding	110	1.19	0.0064
cl03	METTL4	METTL4_ENSG00000101574	protein_coding	62	1.35	0.0064
cl03	PSME4	PSME4_ENSG00000068878	protein_coding	360	1.27	0.0064
cl03	STN1	STN1_ENSG00000107960	protein_coding	77	1.96	0.0065
cl03	WDR37	WDR37_ENSG00000047056	protein_coding	230	1.2	0.0065
cl03	ATG5	ATG5_ENSG00000057663	protein_coding	230	1.35	0.0066
cl03	PTP4A2	PTP4A2_ENSG00000184007	protein_coding	260	1.55	0.0067
cl03	NUP205	NUP205_ENSG00000155561	protein_coding	110	1.09	0.0068
cl03	NUP98	NUP98_ENSG00000110713	protein_coding	270	1.23	0.0068
cl03	NCK1	NCK1_ENSG00000158092	protein_coding	180	1.44	0.0069
cl03	HERC1	HERC1_ENSG00000103657	protein_coding	660	1.09	0.0069
cl03	RASAL3	RASAL3_ENSG00000105122	protein_coding	120	3.4	0.0069
cl03	UHRF2	UHRF2_ENSG00000147854	protein_coding	210	1.22	0.0069
cl03	HIPK1	HIPK1_ENSG00000163349	protein_coding	130	1.25	0.0069
cl03	ANKRD44	ANKRD44_ENSG00000065413	protein_coding	1400	2.22	0.0069
cl03	NPC1	NPC1_ENSG00000141458	protein_coding	230	1.54	0.0069
cl03	NUP210	NUP210_ENSG00000132182	protein_coding	250	2.4	0.0071
cl03	NEK7	NEK7_ENSG00000151414	protein_coding	560	1.73	0.0072
cl03	CCNT1	CCNT1_ENSG00000129315	protein_coding	94	1.18	0.0072
cl03	IL32	IL32_ENSG00000008517	protein_coding	66	3.3	0.0074
cl03	CEMIP2	CEMIP2_ENSG00000135048	protein_coding	990	2.79	0.0074
cl03	COA1	COA1_ENSG00000106603	protein_coding	220	1.02	0.0074
cl03	KDM2B	KDM2B_ENSG00000089094	protein_coding	230	1.65	0.0074
cl03	NR3C1	NR3C1_ENSG00000113580	protein_coding	500	1.42	0.0074
cl03	PAN3	PAN3_ENSG00000152520	protein_coding	730	1.32	0.0075
cl03	UBR2	UBR2_ENSG00000024048	protein_coding	420	0.98	0.0076
cl03	RABGAP1L	RABGAP1L_ENSG00000152061	protein_coding	1800	1.6	0.0077
cl03	ATAD2	ATAD2_ENSG00000156802	protein_coding	120	1.59	0.0077
cl03	SENP7	SENP7_ENSG00000138468	protein_coding	290	1.06	0.0078
cl03	GPBP1	GPBP1_ENSG00000062194	protein_coding	500	1.22	0.0079
cl03	LRRC8C	LRRC8C_ENSG00000171488	protein_coding	300	1.81	0.0079
cl03	RFX7	RFX7_ENSG00000181827	protein_coding	320	1.18	0.0081
cl03	SPPL3	SPPL3_ENSG00000157837	protein_coding	410	0.99	0.0082
cl03	FAM78A	FAM78A_ENSG00000126882	protein_coding	66	2.65	0.0083
cl03	TRPV2	TRPV2_ENSG00000187688	protein_coding	59	2.72	0.0083
cl03	ATP9B	ATP9B_ENSG00000166377	protein_coding	410	0.94	0.0083
cl03	USP28	USP28_ENSG00000048028	protein_coding	110	1.44	0.0085
cl03	MPP7	MPP7_ENSG00000150054	protein_coding	270	2.59	0.0085
cl03	KIF21B	KIF21B_ENSG00000116852	protein_coding	73	2.2	0.0086
cl03	MTF2	MTF2_ENSG00000143033	protein_coding	150	0.99	0.0086
cl03	CD48	CD48_ENSG00000117091	protein_coding	54	3.37	0.0087
cl03	GLMN	GLMN_ENSG00000174842	protein_coding	140	1.36	0.0088
cl03	SH3KBP1	SH3KBP1_ENSG00000147010	protein_coding	710	2.05	0.009
cl03	MIER1	MIER1_ENSG00000198160	protein_coding	210	1.09	0.0092
cl03	NEDD1	NEDD1_ENSG00000139350	protein_coding	75	1.68	0.0093
cl03	FMR1	FMR1_ENSG00000102081	protein_coding	95	1.02	0.0093
cl03	SEPTIN9	SEPTIN9_ENSG00000184640	protein_coding	270	1.73	0.0093
cl03	XPNPEP1	XPNPEP1_ENSG00000108039	protein_coding	90	1.32	0.0093
cl03	TRAPPC9	TRAPPC9_ENSG00000167632	protein_coding	620	1.22	0.0093
cl03	PPP4R3A	PPP4R3A_ENSG00000100796	protein_coding	240	1.2	0.0094
cl03	PPP3CC	PPP3CC_ENSG00000120910	protein_coding	330	1.34	0.0094
cl03	NT5C3A	NT5C3A_ENSG00000122643	protein_coding	120	1.24	0.0095
cl03	CHST12	CHST12_ENSG00000136213	protein_coding	93	1.44	0.0096
cl03	IL21R	IL21R_ENSG00000103522	protein_coding	88	2.99	0.0096
cl03	ATP11B	ATP11B_ENSG00000058063	protein_coding	450	1.57	0.0096
cl03	DENND6A	DENND6A_ENSG00000174839	protein_coding	170	1.08	0.0096
cl03	ARID1B	ARID1B_ENSG00000049618	protein_coding	1100	0.99	0.0097
cl03	CCDC141	CCDC141_ENSG00000163492	protein_coding	87	2.76	0.0098
cl03	PARP15	PARP15_ENSG00000173200	protein_coding	120	3.25	0.0098
cl03	KMT2E	KMT2E_ENSG00000005483	protein_coding	850	1.09	0.01
cl03	ZNF107	ZNF107_ENSG00000196247	protein_coding	94	1.8	0.01
cl03	THADA	THADA_ENSG00000115970	protein_coding	340	1.22	0.01
cl03	KLRC2	KLRC2_ENSG00000205809	protein_coding	54	3.45	0.01
cl03	PHF19	PHF19_ENSG00000119403	protein_coding	52	1.92	0.01
cl03	ASXL2	ASXL2_ENSG00000143970	protein_coding	240	1.26	0.01
cl03	STYK1	STYK1_ENSG00000060140	protein_coding	54	3.25	0.01
cl03	AOAH	AOAH_ENSG00000136250	protein_coding	1900	3.52	0.01
cl03	RAP1A	RAP1A_ENSG00000116473	protein_coding	540	1.55	0.011
cl03	CCDC88C	CCDC88C_ENSG00000015133	protein_coding	470	3.05	0.011
cl03	TMC8	TMC8_ENSG00000167895	protein_coding	310	3.41	0.011
cl03	ZNF609	ZNF609_ENSG00000180357	protein_coding	450	1.02	0.011
cl03	DNMT1	DNMT1_ENSG00000130816	protein_coding	120	1.33	0.011
cl03	GATAD2A	GATAD2A_ENSG00000167491	protein_coding	270	1.61	0.011
cl03	CORO2A	CORO2A_ENSG00000106789	protein_coding	57	2.25	0.011
cl03	NIN	NIN_ENSG00000100503	protein_coding	450	1.67	0.011
cl03	BIRC6	BIRC6_ENSG00000115760	protein_coding	800	0.94	0.011
cl03	SLC9A3R1	SLC9A3R1_ENSG00000109062	protein_coding	70	2.57	0.011
cl03	VPS26A	VPS26A_ENSG00000122958	protein_coding	120	1.24	0.011
cl03	SNTB2	SNTB2_ENSG00000168807	protein_coding	210	1.65	0.011
cl03	IKZF2	IKZF2_ENSG00000030419	protein_coding	300	2.18	0.012
cl03	ATM	ATM_ENSG00000149311	protein_coding	930	1.77	0.012
cl03	PHF11	PHF11_ENSG00000136147	protein_coding	88	1.32	0.012
cl03	CREB1	CREB1_ENSG00000118260	protein_coding	180	1.03	0.012
cl03	LPIN2	LPIN2_ENSG00000101577	protein_coding	290	1.53	0.012
cl03	PTPRC	PTPRC_ENSG00000081237	protein_coding	3100	3.99	0.012
cl03	TRIM33	TRIM33_ENSG00000197323	protein_coding	250	0.87	0.012
cl03	STK10	STK10_ENSG00000072786	protein_coding	550	2.65	0.012
cl03	HDAC1	HDAC1_ENSG00000116478	protein_coding	100	1.59	0.012
cl03	CNOT11	CNOT11_ENSG00000158435	protein_coding	51	1.21	0.012
cl03	GMFG	GMFG_ENSG00000130755	protein_coding	61	2.39	0.013
cl03	WDR33	WDR33_ENSG00000136709	protein_coding	270	1.06	0.013
cl03	MAP4K1	MAP4K1_ENSG00000104814	protein_coding	67	2.71	0.013
cl03	DHX9	DHX9_ENSG00000135829	protein_coding	210	1.01	0.013
cl03	ATR	ATR_ENSG00000175054	protein_coding	290	1.14	0.013
cl03	GABPB1	GABPB1_ENSG00000104064	protein_coding	120	1.52	0.013
cl03	DNAJB1	DNAJB1_ENSG00000132002	protein_coding	480	2.46	0.013
cl03	VPS13B	VPS13B_ENSG00000132549	protein_coding	760	0.98	0.013
cl03	STYX	STYX_ENSG00000198252	protein_coding	53	1.31	0.014
cl03	CLK1	CLK1_ENSG00000013441	protein_coding	510	1.51	0.014
cl03	USP42	USP42_ENSG00000106346	protein_coding	130	1	0.014
cl03	ZMYM2	ZMYM2_ENSG00000121741	protein_coding	440	0.86	0.014
cl03	FBXL4	FBXL4_ENSG00000112234	protein_coding	150	1.22	0.014
cl03	SLC25A53	SLC25A53_ENSG00000269743	protein_coding	69	1.19	0.015
cl03	ZNF506	ZNF506_ENSG00000081665	protein_coding	120	0.95	0.015
cl03	ERCC5	ERCC5_ENSG00000134899	protein_coding	130	1.21	0.015
cl03	USP16	USP16_ENSG00000156256	protein_coding	140	1.17	0.015
cl03	ZNF266	ZNF266_ENSG00000174652	protein_coding	80	1.49	0.015
cl03	TBC1D31	TBC1D31_ENSG00000156787	protein_coding	77	1.48	0.015
cl03	TMEM116	TMEM116_ENSG00000198270	protein_coding	57	1.45	0.015
cl03	ITGA4	ITGA4_ENSG00000115232	protein_coding	530	3.38	0.015
cl03	SMG1	SMG1_ENSG00000157106	protein_coding	590	1.15	0.015
cl03	LSM14A	LSM14A_ENSG00000257103	protein_coding	350	1.06	0.015
cl03	MTERF4	MTERF4_ENSG00000122085	protein_coding	99	1.21	0.015
cl03	IL18R1	IL18R1_ENSG00000115604	protein_coding	190	3.15	0.016
cl03	MLLT6	MLLT6_ENSG00000275023	protein_coding	190	1.18	0.016
cl03	SLF1	SLF1_ENSG00000133302	protein_coding	190	1.84	0.016
cl03	USP20	USP20_ENSG00000136878	protein_coding	75	1.27	0.016
cl03	DEF6	DEF6_ENSG00000023892	protein_coding	120	2.83	0.016
cl03	DYNLT1	DYNLT1_ENSG00000146425	protein_coding	77	1.47	0.016
cl03	DCP2	DCP2_ENSG00000172795	protein_coding	170	1.22	0.016
cl03	TOP2B	TOP2B_ENSG00000077097	protein_coding	230	0.91	0.016
cl03	SIN3A	SIN3A_ENSG00000169375	protein_coding	150	1.32	0.017
cl03	TRMT13	TRMT13_ENSG00000122435	protein_coding	100	1.18	0.017
cl03	TECR	TECR_ENSG00000099797	protein_coding	140	1.36	0.017
cl03	ARID4A	ARID4A_ENSG00000032219	protein_coding	250	0.88	0.017
cl03	PGGHG	PGGHG_ENSG00000142102	protein_coding	140	2.91	0.017
cl03	ZNF224	ZNF224_ENSG00000267680	protein_coding	66	1.27	0.017
cl03	CHORDC1	CHORDC1_ENSG00000110172	protein_coding	170	1.5	0.017
cl03	PRIM2	PRIM2_ENSG00000146143	protein_coding	300	1.4	0.017
cl03	LBR	LBR_ENSG00000143815	protein_coding	120	1.39	0.017
cl03	ST3GAL1	ST3GAL1_ENSG00000008513	protein_coding	340	1.98	0.017
cl03	DBF4	DBF4_ENSG00000006634	protein_coding	63	1.64	0.017
cl03	CBFA2T2	CBFA2T2_ENSG00000078699	protein_coding	300	0.95	0.017
cl03	HMOX2	HMOX2_ENSG00000103415	protein_coding	70	1.39	0.018
cl03	TENT4B	TENT4B_ENSG00000121274	protein_coding	140	1.17	0.018
cl03	SLC16A7	SLC16A7_ENSG00000118596	protein_coding	260	2.09	0.018
cl03	TUT4	TUT4_ENSG00000134744	protein_coding	510	1.04	0.018
cl03	ARHGDIB	ARHGDIB_ENSG00000111348	protein_coding	190	3.02	0.018
cl03	PIP4K2A	PIP4K2A_ENSG00000150867	protein_coding	1800	2.26	0.019
cl03	NLRP1	NLRP1_ENSG00000091592	protein_coding	300	2.55	0.019
cl03	STK17B	STK17B_ENSG00000081320	protein_coding	560	2.81	0.019
cl03	NR4A2	NR4A2_ENSG00000153234	protein_coding	120	2.45	0.019
cl03	GNPAT	GNPAT_ENSG00000116906	protein_coding	84	1.04	0.019
cl03	RIPOR2	RIPOR2_ENSG00000111913	protein_coding	660	2.36	0.019
cl03	BTBD9	BTBD9_ENSG00000183826	protein_coding	660	1.02	0.019
cl03	PHACTR2	PHACTR2_ENSG00000112419	protein_coding	630	1.97	0.019
cl03	CDKN1B	CDKN1B_ENSG00000111276	protein_coding	120	1.58	0.019
cl03	TNKS2	TNKS2_ENSG00000107854	protein_coding	200	0.93	0.019
cl03	R3HDM2	R3HDM2_ENSG00000179912	protein_coding	360	0.89	0.019
cl03	MDFIC	MDFIC_ENSG00000135272	protein_coding	540	3.01	0.019
cl03	SNRK	SNRK_ENSG00000163788	protein_coding	190	1.3	0.02
cl03	NAB1	NAB1_ENSG00000138386	protein_coding	100	1.29	0.02
cl03	PDS5A	PDS5A_ENSG00000121892	protein_coding	400	0.89	0.02
cl03	DNAJB14	DNAJB14_ENSG00000164031	protein_coding	220	1.05	0.02
cl03	XPC	XPC_ENSG00000154767	protein_coding	120	1.07	0.02
cl03	SEPTIN6	SEPTIN6_ENSG00000125354	protein_coding	390	2.2	0.02
cl03	RPRD2	RPRD2_ENSG00000163125	protein_coding	290	0.87	0.02
cl03	SCAF8	SCAF8_ENSG00000213079	protein_coding	340	0.96	0.02
cl03	CDC14A	CDC14A_ENSG00000079335	protein_coding	520	2.52	0.02
cl03	BAZ1A	BAZ1A_ENSG00000198604	protein_coding	390	1.82	0.02
cl03	PEX14	PEX14_ENSG00000142655	protein_coding	120	0.94	0.02
cl03	ANAPC1	ANAPC1_ENSG00000153107	protein_coding	150	0.93	0.021
cl03	TTN	TTN_ENSG00000155657	protein_coding	250	2.38	0.021
cl03	TCAF2	TCAF2_ENSG00000170379	protein_coding	110	1.87	0.021
cl03	KLF12	KLF12_ENSG00000118922	protein_coding	800	1.95	0.022
cl03	TTC39B	TTC39B_ENSG00000155158	protein_coding	200	1.73	0.022
cl03	RASSF1	RASSF1_ENSG00000068028	protein_coding	130	2.05	0.022
cl03	LSP1	LSP1_ENSG00000130592	protein_coding	77	3	0.022
cl03	WIPF1	WIPF1_ENSG00000115935	protein_coding	650	2.27	0.022
cl03	TDP1	TDP1_ENSG00000042088	protein_coding	64	1.5	0.022
cl03	PIK3R1	PIK3R1_ENSG00000145675	protein_coding	760	1.69	0.022
cl03	CWF19L1	CWF19L1_ENSG00000095485	protein_coding	64	1.16	0.022
cl03	RAC2	RAC2_ENSG00000128340	protein_coding	55	3.1	0.022
cl03	CDC42SE1	CDC42SE1_ENSG00000197622	protein_coding	110	1.22	0.023
cl03	METTL16	METTL16_ENSG00000127804	protein_coding	130	1.01	0.023
cl03	PUM2	PUM2_ENSG00000055917	protein_coding	560	1.02	0.023
cl03	VRK1	VRK1_ENSG00000100749	protein_coding	94	1.51	0.023
cl03	KLHL20	KLHL20_ENSG00000076321	protein_coding	120	1.03	0.023
cl03	TAGAP	TAGAP_ENSG00000164691	protein_coding	160	3.05	0.023
cl03	ANKZF1	ANKZF1_ENSG00000163516	protein_coding	90	1.44	0.024
cl03	TNFAIP8	TNFAIP8_ENSG00000145779	protein_coding	740	2.95	0.024
cl03	ZRSR2	ZRSR2_ENSG00000169249	protein_coding	100	1.37	0.024
cl03	DGKH	DGKH_ENSG00000102780	protein_coding	330	1.81	0.024
cl03	EMSY	EMSY_ENSG00000158636	protein_coding	220	0.98	0.024
cl03	SMYD3	SMYD3_ENSG00000185420	protein_coding	1100	1.23	0.024
cl03	INPP4A	INPP4A_ENSG00000040933	protein_coding	490	1.48	0.024
cl03	AP002495.1	AP002495.1_ENSG00000254469	protein_coding	98	1.27	0.024
cl03	ZNF430	ZNF430_ENSG00000118620	protein_coding	82	1.23	0.024
cl03	TRIM14	TRIM14_ENSG00000106785	protein_coding	150	2.04	0.024
cl03	CYTIP	CYTIP_ENSG00000115165	protein_coding	860	3.55	0.024
cl03	RSF1	RSF1_ENSG00000048649	protein_coding	370	0.78	0.025
cl03	CKLF	CKLF_ENSG00000217555	protein_coding	110	1.65	0.025
cl03	ILF3	ILF3_ENSG00000129351	protein_coding	150	0.96	0.025
cl03	CENPC	CENPC_ENSG00000145241	protein_coding	220	0.99	0.025
cl03	BBX	BBX_ENSG00000114439	protein_coding	570	1.17	0.025
cl03	ARRDC5	ARRDC5_ENSG00000205784	protein_coding	65	2.95	0.025
cl03	RPA1	RPA1_ENSG00000132383	protein_coding	95	1.02	0.025
cl03	BTN3A2	BTN3A2_ENSG00000186470	protein_coding	140	1.97	0.025
cl03	PPP4R3B	PPP4R3B_ENSG00000275052	protein_coding	200	0.86	0.025
cl03	CSNK1G2	CSNK1G2_ENSG00000133275	protein_coding	110	1.27	0.026
cl03	PATJ	PATJ_ENSG00000132849	protein_coding	370	1.56	0.026
cl03	UBE2D2	UBE2D2_ENSG00000131508	protein_coding	340	1.19	0.026
cl03	ELP3	ELP3_ENSG00000134014	protein_coding	110	0.94	0.026
cl03	ARNTL	ARNTL_ENSG00000133794	protein_coding	140	1.46	0.027
cl03	RAP1B	RAP1B_ENSG00000127314	protein_coding	560	1.66	0.027
cl03	DDB2	DDB2_ENSG00000134574	protein_coding	100	1.77	0.027
cl03	STAU1	STAU1_ENSG00000124214	protein_coding	190	1.02	0.027
cl03	AXIN1	AXIN1_ENSG00000103126	protein_coding	69	1.18	0.028
cl03	ANKRD11	ANKRD11_ENSG00000167522	protein_coding	980	1.24	0.028
cl03	LLGL2	LLGL2_ENSG00000073350	protein_coding	86	2.14	0.028
cl03	IRF3	IRF3_ENSG00000126456	protein_coding	110	1.59	0.028
cl03	CSNK1G1	CSNK1G1_ENSG00000169118	protein_coding	190	0.96	0.028
cl03	GSPT1	GSPT1_ENSG00000103342	protein_coding	170	0.98	0.028
cl03	RBM39	RBM39_ENSG00000131051	protein_coding	640	1.01	0.028
cl03	GPR89B	GPR89B_ENSG00000188092	protein_coding	56	1.43	0.029
cl03	BORCS5	BORCS5_ENSG00000165714	protein_coding	130	1.06	0.029
cl03	INTS6	INTS6_ENSG00000102786	protein_coding	310	1.13	0.029
cl03	HUWE1	HUWE1_ENSG00000086758	protein_coding	310	0.89	0.029
cl03	FUBP1	FUBP1_ENSG00000162613	protein_coding	270	1.05	0.029
cl03	DNAJB6	DNAJB6_ENSG00000105993	protein_coding	410	1.37	0.029
cl03	AP1G1	AP1G1_ENSG00000166747	protein_coding	180	0.86	0.029
cl03	DGKD	DGKD_ENSG00000077044	protein_coding	340	1.62	0.029
cl03	FAAH2	FAAH2_ENSG00000165591	protein_coding	120	1.96	0.03
cl03	PSD4	PSD4_ENSG00000125637	protein_coding	61	2.22	0.03
cl03	SFMBT1	SFMBT1_ENSG00000163935	protein_coding	190	1.24	0.03
cl03	MTMR8	MTMR8_ENSG00000102043	protein_coding	54	1.27	0.031
cl03	MITD1	MITD1_ENSG00000158411	protein_coding	64	0.96	0.031
cl03	RNF168	RNF168_ENSG00000163961	protein_coding	130	1.03	0.032
cl03	DDX27	DDX27_ENSG00000124228	protein_coding	81	1.25	0.032
cl03	LIG1	LIG1_ENSG00000105486	protein_coding	55	1.38	0.032
cl03	SETD2	SETD2_ENSG00000181555	protein_coding	430	0.94	0.032
cl03	ZNF512	ZNF512_ENSG00000243943	protein_coding	100	1.13	0.032
cl03	VRK3	VRK3_ENSG00000105053	protein_coding	65	1.15	0.032
cl03	WDR26	WDR26_ENSG00000162923	protein_coding	200	1.06	0.033
cl03	SIDT1	SIDT1_ENSG00000072858	protein_coding	280	2.47	0.033
cl03	ARHGAP15	ARHGAP15_ENSG00000075884	protein_coding	1900	3.13	0.033
cl03	FBXL20	FBXL20_ENSG00000108306	protein_coding	270	0.81	0.033
cl03	THEM4	THEM4_ENSG00000159445	protein_coding	71	1.35	0.033
cl03	YWHAZ	YWHAZ_ENSG00000164924	protein_coding	310	1.2	0.034
cl03	ZDHHC20	ZDHHC20_ENSG00000180776	protein_coding	270	1.27	0.034
cl03	SUCO	SUCO_ENSG00000094975	protein_coding	170	1.02	0.034
cl03	MARF1	MARF1_ENSG00000166783	protein_coding	140	1.06	0.034
cl03	CHD3	CHD3_ENSG00000170004	protein_coding	190	1.85	0.035
cl03	OTULIN	OTULIN_ENSG00000154124	protein_coding	94	1.23	0.035
cl03	PTPN4	PTPN4_ENSG00000088179	protein_coding	390	1.51	0.035
cl03	PARP11	PARP11_ENSG00000111224	protein_coding	120	1.15	0.035
cl03	AGK	AGK_ENSG00000006530	protein_coding	92	1.11	0.035
cl03	SMG6	SMG6_ENSG00000070366	protein_coding	340	1.05	0.035
cl03	DNASE1	DNASE1_ENSG00000213918	protein_coding	110	1.01	0.035
cl03	ZNF611	ZNF611_ENSG00000213020	protein_coding	100	1.22	0.035
cl03	P2RY8	P2RY8_ENSG00000182162	protein_coding	250	2.92	0.035
cl03	NUP88	NUP88_ENSG00000108559	protein_coding	87	0.83	0.035
cl03	PDZD8	PDZD8_ENSG00000165650	protein_coding	120	0.96	0.035
cl03	NKTR	NKTR_ENSG00000114857	protein_coding	730	0.99	0.035
cl03	ZNF14	ZNF14_ENSG00000105708	protein_coding	61	1.34	0.035
cl03	ELOVL5	ELOVL5_ENSG00000012660	protein_coding	300	1.42	0.035
cl03	IRAK4	IRAK4_ENSG00000198001	protein_coding	88	1.85	0.035
cl03	EPG5	EPG5_ENSG00000152223	protein_coding	150	0.94	0.035
cl03	SYNE2	SYNE2_ENSG00000054654	protein_coding	1600	2.42	0.035
cl03	AGPAT3	AGPAT3_ENSG00000160216	protein_coding	240	1.14	0.036
cl03	ZNF207	ZNF207_ENSG00000010244	protein_coding	250	0.8	0.036
cl03	PHC3	PHC3_ENSG00000173889	protein_coding	380	0.94	0.036
cl03	PATL2	PATL2_ENSG00000229474	protein_coding	87	2.51	0.036
cl03	PPP6R3	PPP6R3_ENSG00000110075	protein_coding	640	1	0.037
cl03	ABHD3	ABHD3_ENSG00000158201	protein_coding	230	1.59	0.037
cl03	NR2C2	NR2C2_ENSG00000177463	protein_coding	180	0.95	0.037
cl03	CRLF3	CRLF3_ENSG00000176390	protein_coding	190	1.35	0.037
cl03	SAMD9	SAMD9_ENSG00000205413	protein_coding	71	2.36	0.037
cl03	ELK4	ELK4_ENSG00000158711	protein_coding	99	1.29	0.037
cl03	FARS2	FARS2_ENSG00000145982	protein_coding	340	0.94	0.038
cl03	BTN2A1	BTN2A1_ENSG00000112763	protein_coding	67	1.37	0.038
cl03	GLG1	GLG1_ENSG00000090863	protein_coding	450	0.74	0.038
cl03	DCAF7	DCAF7_ENSG00000136485	protein_coding	130	0.82	0.038
cl03	RSRC2	RSRC2_ENSG00000111011	protein_coding	180	0.9	0.038
cl03	EED	EED_ENSG00000074266	protein_coding	68	1.06	0.039
cl03	CHD8	CHD8_ENSG00000100888	protein_coding	150	0.8	0.039
cl03	NFATC2IP	NFATC2IP_ENSG00000176953	protein_coding	130	1.03	0.039
cl03	ARIH1	ARIH1_ENSG00000166233	protein_coding	420	0.87	0.039
cl03	CNTRL	CNTRL_ENSG00000119397	protein_coding	320	1.58	0.039
cl03	RAB29	RAB29_ENSG00000117280	protein_coding	58	1.46	0.039
cl03	ARHGAP30	ARHGAP30_ENSG00000186517	protein_coding	180	2.96	0.039
cl03	TANGO6	TANGO6_ENSG00000103047	protein_coding	180	0.97	0.039
cl03	SLK	SLK_ENSG00000065613	protein_coding	150	0.96	0.039
cl03	OGA	OGA_ENSG00000198408	protein_coding	350	0.86	0.04
cl03	SLC20A1	SLC20A1_ENSG00000144136	protein_coding	170	1.61	0.04
cl03	PRMT2	PRMT2_ENSG00000160310	protein_coding	220	1.05	0.04
cl03	PPP6R1	PPP6R1_ENSG00000105063	protein_coding	99	1.41	0.04
cl03	TTC14	TTC14_ENSG00000163728	protein_coding	270	0.93	0.04
cl03	AP4B1	AP4B1_ENSG00000134262	protein_coding	54	1.51	0.04
cl03	TMEM131L	TMEM131L_ENSG00000121210	protein_coding	530	2.28	0.04
cl03	ARHGEF6	ARHGEF6_ENSG00000129675	protein_coding	160	1.56	0.041
cl03	PTGER4	PTGER4_ENSG00000171522	protein_coding	95	2.69	0.041
cl03	AGO2	AGO2_ENSG00000123908	protein_coding	250	1.01	0.041
cl03	CD44	CD44_ENSG00000026508	protein_coding	580	2.87	0.041
cl03	CARD8	CARD8_ENSG00000105483	protein_coding	310	1.95	0.041
cl03	LBH	LBH_ENSG00000213626	protein_coding	110	2.28	0.041
cl03	PRRC2B	PRRC2B_ENSG00000130723	protein_coding	310	0.81	0.041
cl03	PYROXD1	PYROXD1_ENSG00000121350	protein_coding	56	1.22	0.041
cl03	GGNBP2	GGNBP2_ENSG00000278311	protein_coding	220	1.04	0.041
cl03	DDX58	DDX58_ENSG00000107201	protein_coding	120	1.22	0.041
cl03	POC5	POC5_ENSG00000152359	protein_coding	52	1.39	0.041
cl03	TRA2A	TRA2A_ENSG00000164548	protein_coding	430	0.94	0.041
cl03	NAA16	NAA16_ENSG00000172766	protein_coding	180	0.87	0.041
cl03	RRN3	RRN3_ENSG00000085721	protein_coding	78	0.96	0.042
cl03	TPP2	TPP2_ENSG00000134900	protein_coding	220	1.05	0.042
cl03	ARID3B	ARID3B_ENSG00000179361	protein_coding	97	1.56	0.042
cl03	LCP1	LCP1_ENSG00000136167	protein_coding	380	3	0.042
cl03	CUTC	CUTC_ENSG00000119929	protein_coding	52	1.14	0.042
cl03	STK39	STK39_ENSG00000198648	protein_coding	500	1.77	0.042
cl03	UMAD1	UMAD1_ENSG00000219545	protein_coding	290	0.89	0.043
cl03	AGTPBP1	AGTPBP1_ENSG00000135049	protein_coding	380	1.14	0.043
cl03	CPNE1	CPNE1_ENSG00000214078	protein_coding	120	0.96	0.043
cl03	RSBN1L	RSBN1L_ENSG00000187257	protein_coding	230	0.9	0.043
cl03	NIPBL	NIPBL_ENSG00000164190	protein_coding	730	0.9	0.044
cl03	DIP2A	DIP2A_ENSG00000160305	protein_coding	250	1.07	0.044
cl03	ANKRD12	ANKRD12_ENSG00000101745	protein_coding	1000	0.96	0.044
cl03	KMT2A	KMT2A_ENSG00000118058	protein_coding	450	0.85	0.044
cl03	ZNF800	ZNF800_ENSG00000048405	protein_coding	160	1.05	0.044
cl03	WAC	WAC_ENSG00000095787	protein_coding	580	0.99	0.044
cl03	GSK3B	GSK3B_ENSG00000082701	protein_coding	380	0.8	0.044
cl03	WDR20	WDR20_ENSG00000140153	protein_coding	180	1.07	0.044
cl03	AKIRIN1	AKIRIN1_ENSG00000174574	protein_coding	72	1.03	0.044
cl03	KCNAB2	KCNAB2_ENSG00000069424	protein_coding	230	2.13	0.045
cl03	STX8	STX8_ENSG00000170310	protein_coding	340	0.96	0.045
cl03	IKZF1	IKZF1_ENSG00000185811	protein_coding	1600	3.43	0.046
cl03	C18orf25	C18orf25_ENSG00000152242	protein_coding	100	0.95	0.046
cl03	KPNA5	KPNA5_ENSG00000196911	protein_coding	160	1.11	0.046
cl03	BRD9	BRD9_ENSG00000028310	protein_coding	93	1.08	0.046
cl03	TPRG1	TPRG1_ENSG00000188001	protein_coding	180	2.05	0.046
cl03	APMAP	APMAP_ENSG00000101474	protein_coding	160	1.77	0.047
cl03	BRIP1	BRIP1_ENSG00000136492	protein_coding	54	2	0.047
cl03	PSMA5	PSMA5_ENSG00000143106	protein_coding	71	1.29	0.047
cl03	HELZ	HELZ_ENSG00000198265	protein_coding	430	1	0.047
cl03	PRPF4B	PRPF4B_ENSG00000112739	protein_coding	320	0.94	0.047
cl03	ZNRF2	ZNRF2_ENSG00000180233	protein_coding	250	1.47	0.047
cl03	LEMD3	LEMD3_ENSG00000174106	protein_coding	160	0.98	0.047
cl03	KCMF1	KCMF1_ENSG00000176407	protein_coding	170	0.97	0.047
cl03	PHF8	PHF8_ENSG00000172943	protein_coding	98	0.91	0.047
cl03	FAM122B	FAM122B_ENSG00000156504	protein_coding	50	1.27	0.047
cl03	SRSF7	SRSF7_ENSG00000115875	protein_coding	350	1.71	0.047
cl03	ATRX	ATRX_ENSG00000085224	protein_coding	730	0.82	0.047
cl03	NDUFV2	NDUFV2_ENSG00000178127	protein_coding	110	1.09	0.048
cl03	D2HGDH	D2HGDH_ENSG00000180902	protein_coding	78	1.24	0.048
cl03	BICDL1	BICDL1_ENSG00000135127	protein_coding	160	2.42	0.048
cl03	FNBP4	FNBP4_ENSG00000109920	protein_coding	340	0.87	0.048
cl03	TMPO	TMPO_ENSG00000120802	protein_coding	120	1.32	0.048
cl03	ZC3H18	ZC3H18_ENSG00000158545	protein_coding	91	1.03	0.049
cl03	BANP	BANP_ENSG00000172530	protein_coding	190	1.17	0.049
cl03	MGA	MGA_ENSG00000174197	protein_coding	240	0.94	0.049
cl03	TBCD	TBCD_ENSG00000141556	protein_coding	220	0.91	0.049
[truncated: 4,951 more rows]
